# Supplementary material for: Increased expression of POLR3G predicts poor prognosis in transitional cell carcinoma
Source: PeerJ. 2020 Nov 3;8:e10281. doi: 10.7717/peerj.10281 (PMC7646299; doi:10.7717/peerj.10281)
Supplement: Supplemental Information 1 [file peerj-08-10281-s001.xlsx]

## Sheet: edgeR result
Gene name	log2FC	P value	FDR
KLHL41	-4.82819	6.50479e-97	1.24599e-92
MYOM1	-4.54993	6.72876e-94	6.44447e-90
CLEC3B	-4.40613	6.61894e-88	4.22619e-84
LMOD3	-3.85877	3.65193e-87	1.74882e-83
PPP1R12B	-3.93227	8.2977e-85	3.17885e-81
CSRP1	-3.35412	7.74052e-82	2.47116e-78
PYGM	-4.67563	2.37904e-81	6.51008e-78
SMTN	-3.25543	8.60615e-81	2.06063e-77
SYNM	-5.42665	3.48928e-80	7.42635e-77
TNS1	-4.30943	9.37603e-79	1.79598e-75
SLMAP	-2.59987	4.57881e-78	7.97338e-75
PLCD4	-2.89186	2.99622e-77	4.78272e-74
EPM2A	-2.63977	1.64965e-76	2.4307e-73
FILIP1	-4.33731	3.76021e-76	5.14477e-73
TCF21	-4.21445	8.61063e-76	1.09958e-72
SYNPO2	-5.13119	1.0647e-73	1.27465e-70
HLF	-4.678	3.10176e-71	3.49495e-68
CFL2	-3.24924	4.07556e-69	4.33708e-66
FAM180B	-4.98922	2.50974e-68	2.53022e-65
SLC25A25	-2.66273	1.17571e-66	1.12604e-63
TPM1	-3.43577	1.82369e-66	1.66347e-63
MYLK	-4.25758	3.13677e-66	2.73113e-63
FAM129A	-3.75353	6.81857e-66	5.67869e-63
POPDC2	-4.08698	1.10404e-65	8.81164e-63
SLC2A4	-4.79023	8.99151e-65	6.8893e-62
GLP2R	-5.25866	2.71352e-64	1.99914e-61
LPP	-2.79395	1.95201e-63	1.38484e-60
FLNC	-5.0375	3.25495e-63	2.22673e-60
MAP3K20	-3.06823	7.24628e-63	4.78629e-60
CSRNP1	-2.71383	2.45635e-60	1.56838e-57
SCARA5	-5.13305	4.00177e-60	2.47271e-57
MYOCD	-4.78735	6.16514e-60	3.69041e-57
KCNMA1	-4.08306	1.1248e-59	6.52893e-57
SH3BGR	-2.88707	4.16401e-59	2.34593e-56
SORBS1	-4.34671	1.03476e-58	5.66312e-56
MYH11	-5.36536	2.01225e-58	1.07069e-55
TACR2	-4.38308	2.09873e-58	1.08652e-55
CPED1	-3.91331	2.48322e-58	1.25174e-55
ITPKB	-2.09385	5.11479e-58	2.51215e-55
SVIL	-2.90832	1.19583e-57	5.72654e-55
NR4A1	-3.77992	7.73442e-57	3.61348e-54
FBXL22	-3.49966	2.0857e-56	9.51229e-54
FHL1	-4.35974	8.29093e-56	3.69332e-53
EGR1	-3.39279	3.20965e-55	1.39729e-52
RASSF3	-2.34256	4.65087e-55	1.97972e-52
NT5DC3	-2.74807	6.824e-55	2.8416e-52
KANK2	-2.81318	1.22056e-54	4.97445e-52
TNXB	-4.26614	2.65763e-54	1.06056e-51
RYR3	-2.93666	6.19055e-54	2.42e-51
RANBP3L	-4.619	1.14648e-53	4.39217e-51
RAB9B	-3.56914	1.47089e-53	5.52447e-51
PSD	-3.85182	1.59981e-53	5.89315e-51
KIAA1644	-4.33768	1.94985e-53	7.04705e-51
DIXDC1	-3.16653	2.3267e-53	8.25331e-51
PGM5	-4.79239	8.36448e-53	2.91312e-50
SDPR	-3.80088	8.92371e-53	3.05239e-50
PTGS1	-4.29923	1.11297e-52	3.74018e-50
MYL9	-3.87823	1.14526e-52	3.78231e-50
NACC2	-2.47362	2.15139e-52	6.98472e-50
RBFOX3	-5.21995	2.4685e-52	7.88068e-50
ADAMTSL3	-4.23993	1.84921e-51	5.80681e-49
AKAP6	-3.81237	1.92682e-51	5.95294e-49
PPP1R12A	-1.90645	1.98662e-51	6.04027e-49
DSTN	-1.93022	2.16408e-51	6.47702e-49
FNBP1	-2.37818	2.43572e-51	7.17787e-49
LIMS2	-3.38243	2.66867e-51	7.74521e-49
NEGR1	-4.13979	2.89788e-51	8.2849e-49
FLNA	-3.27909	3.90825e-51	1.10092e-48
GPRASP1	-3.05498	4.67563e-51	1.298e-48
LMOD1	-4.42497	7.26595e-51	1.98828e-48
PALLD	-3.12148	7.77827e-51	2.09849e-48
F10	-3.63789	2.11459e-50	5.6257e-48
BHMT2	-4.01976	3.4966e-50	9.17499e-48
KCNB1	-4.74046	6.23859e-50	1.61487e-47
FAM107A	-3.95747	8.44998e-50	2.15812e-47
DMD	-3.82256	1.35523e-49	3.41571e-47
ITIH5	-3.53003	2.0446e-49	5.08626e-47
HSPB6	-4.7375	2.20981e-49	5.42678e-47
EGR3	-3.70509	2.56535e-49	6.22016e-47
RCAN2	-3.18899	3.0265e-49	7.24657e-47
ADAMTS1	-3.32337	4.11112e-49	9.72205e-47
CBX7	-2.41017	9.29631e-49	2.17159e-46
SRF	-1.64253	9.58379e-49	2.21178e-46
ITGA8	-3.34517	1.54939e-48	3.53316e-46
PLPPR4	-3.52001	2.40301e-48	5.41526e-46
RAB23	-2.97111	4.19862e-48	9.3517e-46
PI16	-5.5134	1.1083e-47	2.44017e-45
KCNMB1	-3.89839	5.43175e-47	1.18233e-44
TLN1	-2.01829	6.13087e-47	1.31952e-44
CACNA1H	-3.56073	6.53395e-47	1.39064e-44
SORBS2	-3.60474	7.60406e-47	1.60061e-44
MSRB3	-3.55774	8.13864e-47	1.69452e-44
PDE1C	-3.75064	1.69908e-46	3.49956e-44
CALD1	-3.15393	2.25242e-46	4.5899e-44
C1QTNF7	-3.6659	2.64424e-46	5.33162e-44
CFD	-3.62408	3.42779e-46	6.83952e-44
CGNL1	-3.2298	4.32198e-46	8.5348e-44
PLPP3	-2.2851	4.77872e-46	9.34044e-44
ADGRG4	-4.9377	7.35802e-46	1.42367e-43
KCNE4	-3.58298	8.0057e-46	1.53349e-43
CRY2	-1.61848	1.52025e-45	2.86429e-43
RAP1A	-1.47195	1.52523e-45	2.86429e-43
RBPMS2	-3.65117	1.72278e-45	3.20388e-43
ZFP36	-2.85302	2.23557e-45	4.11754e-43
TMPRSS11B	-7.98066	4.5468e-45	8.29466e-43
NR4A3	-3.81441	4.95228e-45	8.94915e-43
CNN1	-4.63383	6.63868e-45	1.18845e-42
NEXN	-3.32674	7.06493e-45	1.25304e-42
SOBP	-3.1901	1.69178e-44	2.97304e-42
DTNA	-3.93473	1.72877e-44	3.01041e-42
P2RX1	-4.44598	3.7961e-44	6.55084e-42
CRNN	-8.44323	4.28661e-44	7.33125e-42
SVEP1	-3.03964	4.46338e-44	7.56602e-42
PCSK7	-1.92613	6.42309e-44	1.07925e-41
MYOC	-5.4873	8.92355e-44	1.48635e-41
RNF150	-3.52034	1.31351e-43	2.16898e-41
CCDC69	-2.72633	1.61895e-43	2.65051e-41
PER2	-2.13805	1.95112e-43	3.16727e-41
DMGDH	-2.74913	2.69787e-43	4.34267e-41
PRUNE2	-4.41414	3.49479e-43	5.57856e-41
HMCN2	-3.66833	3.88392e-43	6.14847e-41
FGL2	-3.50571	4.30457e-43	6.75853e-41
CRYAB	-3.67505	4.94976e-43	7.70835e-41
PJA2	-1.80447	7.58835e-43	1.17222e-40
SPARCL1	-3.10376	9.83903e-43	1.50773e-40
SPINK5	-4.39822	1.66377e-42	2.52933e-40
ACACB	-2.73747	1.81381e-42	2.73572e-40
DUSP1	-3.05985	3.21817e-42	4.81594e-40
GSN	-2.37409	3.42696e-42	5.08863e-40
ALDH1B1	-2.59714	4.18974e-42	6.17342e-40
DMPK	-2.05628	4.60388e-42	6.73186e-40
PDZRN4	-4.85446	4.74299e-42	6.88273e-40
ZEB1	-2.90046	5.5638e-42	8.01313e-40
ITPR1	-2.7309	6.67239e-42	9.53804e-40
FAXDC2	-2.7601	9.72383e-42	1.3797e-39
C16orf89	-4.29172	1.04531e-41	1.47228e-39
HDAC4	-2.06144	1.12706e-41	1.57582e-39
MICU3	-3.21007	1.4618e-41	2.02905e-39
MUC21	-6.30236	1.58926e-41	2.19009e-39
TPPP	-3.39753	1.04971e-40	1.43623e-38
FYCO1	-1.96379	1.22212e-40	1.66026e-38
PAMR1	-2.81318	2.30599e-40	3.11065e-38
AOC3	-3.41848	2.60906e-40	3.49487e-38
ABL1	-1.59734	4.436e-40	5.9008e-38
KLF2	-2.8102	5.08581e-40	6.71853e-38
METTL24	-3.71575	1.19579e-39	1.56886e-37
DNAJB5	-2.85463	1.94975e-39	2.54064e-37
MAP1B	-3.30814	2.31716e-39	2.999e-37
ACTN2	-4.52782	2.39733e-39	3.08193e-37
NKAPL	-3.15126	3.61202e-39	4.61255e-37
ITGB1BP2	-2.65082	3.70514e-39	4.70013e-37
RCAN1	-2.60435	4.52265e-39	5.69944e-37
ACTG2	-4.32869	1.46823e-38	1.82843e-36
FIGF	-3.65665	1.47e-38	1.82843e-36
SOX17	-2.82207	2.75322e-38	3.40245e-36
P2RY14	-3.06991	3.28867e-38	4.02605e-36
PDK4	-3.51436	3.29987e-38	4.02605e-36
FERMT2	-2.81377	3.54623e-38	4.29925e-36
DNAJB4	-2.1497	3.63822e-38	4.38303e-36
ADGRD1	-4.1162	3.77065e-38	4.51418e-36
KLF9	-2.6661	4.2636e-38	5.07262e-36
RASL12	-3.06485	5.3935e-38	6.37732e-36
FOSB	-3.71991	7.12058e-38	8.36778e-36
CACNB2	-3.08952	7.75867e-38	9.06203e-36
MRVI1	-3.05207	8.29699e-38	9.63206e-36
ILK	-2.05399	8.53191e-38	9.8451e-36
ASB2	-3.45648	1.26646e-37	1.45264e-35
TMOD1	-3.55515	1.37881e-37	1.57209e-35
FOS	-3.02677	1.3969e-37	1.58329e-35
LRRC3B	-5.05489	2.0387e-37	2.29714e-35
GNAL	-2.87612	2.49586e-37	2.7958e-35
ADARB1	-2.61315	3.60647e-37	4.01639e-35
MXRA7	-2.24014	3.72548e-37	4.11196e-35
MEF2D	-1.27678	3.73522e-37	4.11196e-35
MORN5	-4.8529	4.1694e-37	4.56371e-35
CH25H	-3.25523	5.25367e-37	5.71784e-35
CASQ2	-4.80415	5.5993e-37	6.05959e-35
PPP1R14A	-3.1184	6.02655e-37	6.48532e-35
ARHGAP20	-3.22727	1.10684e-36	1.18444e-34
C2orf40	-4.61728	1.22157e-36	1.29996e-34
PRELP	-3.67971	1.97599e-36	2.09116e-34
ACTC1	-5.30489	2.68698e-36	2.82798e-34
LRRC2	-3.77283	3.51681e-36	3.68112e-34
ACTA2	-3.32785	4.03115e-36	4.19656e-34
DCUN1D3	-1.64886	4.39855e-36	4.55428e-34
TBX20	-4.45475	5.22621e-36	5.38215e-34
FOXF1	-3.02108	6.26814e-36	6.42065e-34
MAP1A	-3.13809	1.02144e-35	1.04072e-33
PRDM6	-3.25803	1.3381e-35	1.35616e-33
JAM3	-2.72442	1.38538e-35	1.39668e-33
LEXM	-3.74104	1.42501e-35	1.42911e-33
SORCS1	-4.33056	1.6415e-35	1.63765e-33
ZCCHC24	-2.68753	1.68678e-35	1.67411e-33
ATP1A2	-4.69364	1.70481e-35	1.68328e-33
LDLRAD2	-2.32212	1.79291e-35	1.76118e-33
IGSF9B	-3.51608	1.86168e-35	1.81942e-33
PGR	-3.28345	1.97216e-35	1.9176e-33
LTBP4	-2.43508	2.06133e-35	1.99419e-33
ABI3BP	-3.33177	2.36276e-35	2.2743e-33
PLP1	-4.3147	2.49046e-35	2.38524e-33
NR4A2	-2.80625	3.40757e-35	3.24736e-33
TEAD1	-1.93919	3.47021e-35	3.29069e-33
AFF3	-3.80618	3.58681e-35	3.3845e-33
MAT2A	-1.60348	4.07736e-35	3.82852e-33
CMTM5	-3.72239	4.68224e-35	4.37504e-33
PDE4D	-2.26757	5.60156e-35	5.20864e-33
CACNA1C	-2.99587	5.72891e-35	5.30132e-33
ATF3	-3.10822	7.72057e-35	7.10997e-33
SRL	-3.08754	1.00755e-34	9.2343e-33
RNF122	-2.05504	1.85551e-34	1.69249e-32
WWTR1	-2.07342	2.14708e-34	1.94916e-32
SLIT3	-3.06058	2.56031e-34	2.31334e-32
TMEM252	-5.02337	2.59367e-34	2.33248e-32
C11orf96	-3.09743	2.67667e-34	2.39587e-32
LMO3	-3.75185	2.74452e-34	2.44518e-32
CYR61	-2.94255	3.01879e-34	2.67708e-32
PTGES3L	-2.5643	3.23143e-34	2.85244e-32
RHOB	-2.12889	3.2656e-34	2.86939e-32
SYNE1	-2.42445	6.62511e-34	5.7947e-32
REEP1	-3.83693	7.45467e-34	6.49065e-32
TPM2	-3.11275	8.35147e-34	7.23857e-32
JPH2	-3.52048	8.60756e-34	7.42693e-32
GADD45B	-2.65447	9.22347e-34	7.92267e-32
GEM	-3.16579	1.21313e-33	1.03739e-31
USP12	-1.48235	1.55658e-33	1.32517e-31
BAG2	-2.62157	2.09255e-33	1.77358e-31
MAMDC2	-3.56475	2.10874e-33	1.77943e-31
NTRK3	-3.84166	2.4132e-33	2.0274e-31
VCL	-1.82718	2.44295e-33	2.04344e-31
PCOLCE2	-3.75908	2.94536e-33	2.45298e-31
CAMK2A	-3.72572	2.97198e-33	2.46443e-31
LSM11	-1.7015	3.69759e-33	3.0529e-31
ARID5B	-1.95526	3.83989e-33	3.15678e-31
CCL2	-3.22717	3.88443e-33	3.17975e-31
JAM2	-2.62313	4.78167e-33	3.89757e-31
ARID5A	-2.03977	6.23019e-33	5.05675e-31
TNS2	-2.03038	6.47829e-33	5.23593e-31
TP53INP2	-2.23763	6.99188e-33	5.62729e-31
AQP1	-2.3922	8.62504e-33	6.91267e-31
FXYD6	-3.40232	8.98219e-33	7.16891e-31
EMP1	-2.80207	1.05405e-32	8.37773e-31
GNAO1	-3.45206	1.07122e-32	8.47902e-31
PID1	-3.06798	1.81526e-32	1.43092e-30
PLN	-4.08684	2.09539e-32	1.64497e-30
PDE1A	-2.92973	2.72988e-32	2.13432e-30
GUCA1C	-6.7732	2.75162e-32	2.14257e-30
PLAC9	-2.92753	2.90491e-32	2.25278e-30
MYH2	-5.0724	3.26384e-32	2.52092e-30
CPEB1	-3.41237	4.98581e-32	3.83547e-30
OGN	-4.50192	6.00886e-32	4.60399e-30
NFASC	-2.77691	7.17541e-32	5.4759e-30
DOK6	-3.45379	7.65426e-32	5.81815e-30
HBEGF	-2.73874	1.44541e-31	1.09434e-29
KY	-3.28653	1.5225e-31	1.14817e-29
FOXN3	-1.61726	2.09526e-31	1.57391e-29
SCN11A	-4.27688	2.19226e-31	1.63933e-29
TAGLN	-3.28547	2.19947e-31	1.63933e-29
ANTXR2	-2.44925	2.44323e-31	1.81396e-29
DACT3	-3.18724	2.69762e-31	1.9951e-29
MTURN	-1.99583	3.41878e-31	2.51872e-29
STON1	-2.53159	4.48274e-31	3.28992e-29
FBXL7	-2.56662	5.54912e-31	4.057e-29
PRKG1	-2.90522	5.80671e-31	4.22918e-29
CLIP3	-2.90289	9.88332e-31	7.17102e-29
COX7A1	-2.64123	9.92134e-31	7.17145e-29
ADAMTS4	-2.93265	1.15036e-30	8.28392e-29
APOLD1	-2.37259	1.41755e-30	1.01697e-28
SBSPON	-3.31215	1.46291e-30	1.0456e-28
PARVA	-1.66997	1.69633e-30	1.20793e-28
TPSG1	-3.19449	1.75116e-30	1.24235e-28
STARD9	-2.30471	1.90632e-30	1.34744e-28
HPR	-4.65213	2.41587e-30	1.70132e-28
GATA6	-2.87149	3.44577e-30	2.41772e-28
RAI2	-2.69885	3.52977e-30	2.46762e-28
GNG7	-2.73332	3.59447e-30	2.50371e-28
NCS1	-2.10772	4.55569e-30	3.16175e-28
PDE5A	-2.49545	6.66138e-30	4.60646e-28
PDE2A	-2.61171	8.25843e-30	5.6903e-28
CTGF	-3.001	1.01415e-29	6.96275e-28
NR3C2	-3.11831	1.18247e-29	8.08939e-28
RGS2	-2.81382	1.1908e-29	8.11737e-28
PRICKLE2	-2.31267	1.5105e-29	1.02602e-27
COL19A1	-4.28335	1.71656e-29	1.16186e-27
NECAB1	-3.13988	1.75245e-29	1.18198e-27
PARK2	-2.6613	2.18624e-29	1.46938e-27
SLC25A23	-2.15134	2.57675e-29	1.7258e-27
PLCB4	-3.07009	2.60179e-29	1.73649e-27
ITGA7	-2.88367	3.00215e-29	1.99674e-27
CNGA3	-3.88026	3.11221e-29	2.06278e-27
C3orf70	-2.7971	3.84117e-29	2.53716e-27
PDZRN3	-3.02183	7.69048e-29	5.06224e-27
VSTM4	-2.45311	8.56898e-29	5.62119e-27
HSPB7	-3.80887	8.63963e-29	5.64819e-27
PKIG	-2.06634	8.67639e-29	5.65293e-27
RNF180	-2.55254	8.88327e-29	5.76811e-27
VIPR2	-3.42175	9.78529e-29	6.33234e-27
KLHL42	-1.50419	1.03622e-28	6.68309e-27
RYR2	-3.2968	1.12944e-28	7.25985e-27
KCNA5	-3.27645	1.16459e-28	7.46079e-27
MRGPRF	-3.01099	1.34448e-28	8.5845e-27
SGCA	-3.61795	1.51165e-28	9.61983e-27
ADH1B	-4.4593	1.70382e-28	1.08069e-26
AOX1	-3.56128	1.73042e-28	1.09393e-26
ZBTB16	-3.65404	1.75947e-28	1.10864e-26
FXYD1	-3.0074	2.06935e-28	1.29962e-26
NFIX	-2.14111	2.30892e-28	1.44534e-26
CSGALNACT1	-2.0375	2.55974e-28	1.59713e-26
SPOP	-1.04955	3.01303e-28	1.87385e-26
ARHGEF25	-2.41513	3.20473e-28	1.98662e-26
FILIP1L	-2.57194	4.05392e-28	2.50493e-26
PRKAG2	-1.62367	4.65761e-28	2.8687e-26
PKD1	-1.48792	4.70911e-28	2.89112e-26
MYH3	-3.05795	5.86283e-28	3.58794e-26
PTGFR	-3.48253	8.18842e-28	4.99519e-26
CD34	-2.00376	8.77188e-28	5.33414e-26
MYOM2	-2.66787	9.18309e-28	5.56652e-26
TACR3	-4.3933	9.25426e-28	5.59197e-26
PLCL1	-2.43185	9.61718e-28	5.79299e-26
PDLIM3	-3.1736	1.06777e-27	6.41165e-26
DUSP3	-1.38613	1.0975e-27	6.56959e-26
VIT	-4.57753	1.30836e-27	7.80739e-26
TMEM132C	-4.32534	1.74282e-27	1.03676e-25
THBS1	-2.722	2.04577e-27	1.21321e-25
SLC8A1	-2.49123	2.28476e-27	1.35076e-25
SPEG	-3.15354	2.35682e-27	1.38907e-25
AARD	-4.0873	2.45994e-27	1.4454e-25
ABCA8	-3.33484	2.51911e-27	1.47564e-25
NFIL3	-1.96245	2.78204e-27	1.62469e-25
PARD3B	-2.33377	3.95683e-27	2.30374e-25
ODF3L1	-2.85095	4.10495e-27	2.38274e-25
ELANE	-3.60196	4.57437e-27	2.64719e-25
LAMA2	-2.45555	6.31181e-27	3.64165e-25
ZNF106	-1.4792	6.49058e-27	3.73354e-25
FAM189A2	-2.71018	7.70436e-27	4.41848e-25
TSPAN18	-2.5798	9.4041e-27	5.37718e-25
ADAM33	-3.13325	9.43591e-27	5.37931e-25
CELF2	-2.59576	9.84485e-27	5.59579e-25
IER3	-2.38534	1.32482e-26	7.50799e-25
C1orf95	-3.85846	1.74655e-26	9.86878e-25
EML1	-2.39729	1.79369e-26	1.01053e-24
BCL2L2	-1.4267	2.12359e-26	1.19289e-24
HIPK3	-1.52898	2.13035e-26	1.19318e-24
JUN	-2.11316	2.36489e-26	1.32068e-24
ROCK2	-1.27051	2.38936e-26	1.33047e-24
DDR2	-2.7099	3.12752e-26	1.73645e-24
SLC25A4	-1.63614	3.2335e-26	1.79011e-24
ZFPM2	-2.71921	3.4527e-26	1.90595e-24
ASB5	-5.04919	3.86278e-26	2.12619e-24
HSPB8	-3.10318	3.91912e-26	2.15102e-24
CKMT2	-2.6457	5.47669e-26	2.99731e-24
TACC2	-1.87608	6.65643e-26	3.63259e-24
STON1-GTF2A1L	-3.47913	7.52646e-26	4.09572e-24
STAT5B	-1.05422	7.73709e-26	4.19841e-24
SAMD4A	-2.27549	9.27051e-26	5.01629e-24
EBF1	-2.48192	9.58654e-26	5.17268e-24
KLF4	-2.34816	9.62192e-26	5.17719e-24
WBSCR17	-3.51173	9.66667e-26	5.18669e-24
DES	-4.45039	9.70126e-26	5.19072e-24
SGCD	-3.23141	1.14697e-25	6.11981e-24
ASPA	-3.21161	1.3447e-25	7.1549e-24
OSBPL10	-1.97767	1.40741e-25	7.46786e-24
WFDC1	-2.53402	1.54538e-25	8.17728e-24
OSTN	-4.99826	1.731e-25	9.13423e-24
FBXO30	-1.41306	1.75874e-25	9.25286e-24
LRRN4CL	-2.68858	1.76314e-25	9.25286e-24
MFAP4	-3.07877	2.03196e-25	1.06345e-23
CHRM2	-4.32146	2.05997e-25	1.07517e-23
ANKS1B	-3.24595	2.15246e-25	1.12039e-23
MAFF	-1.96947	2.41515e-25	1.25372e-23
ANGPTL7	-4.02012	2.6263e-25	1.35964e-23
COL14A1	-2.81609	2.75668e-25	1.42329e-23
ADCY5	-3.24638	2.82975e-25	1.45565e-23
SH3D19	-1.52134	2.83454e-25	1.45565e-23
HAAO	-2.25741	3.57066e-25	1.82877e-23
RERG	-2.63832	4.29646e-25	2.19463e-23
ZBTB4	-1.20856	4.31608e-25	2.19879e-23
FAM135B	-4.11722	4.39747e-25	2.23431e-23
TGFB1I1	-2.26307	4.61363e-25	2.33794e-23
ITGA1	-2.10944	6.25865e-25	3.16318e-23
SOCS3	-2.31913	7.07163e-25	3.56466e-23
MPZ	-2.252	8.35937e-25	4.20272e-23
ITGA5	-2.50165	9.84811e-25	4.93823e-23
KIAA0408	-3.86212	1.01204e-24	5.06154e-23
ATP1B2	-2.42746	1.03226e-24	5.14918e-23
ZHX3	-1.3973	1.10926e-24	5.51893e-23
ADGRA2	-2.35416	1.18017e-24	5.85652e-23
HAND2	-3.37094	1.21163e-24	5.99708e-23
FAIM2	-3.418	1.3434e-24	6.63216e-23
THRA	-1.65357	1.37744e-24	6.78274e-23
PLA2G5	-3.15487	1.43072e-24	7.02704e-23
RGS22	-3.11878	1.43631e-24	7.03644e-23
NDNF	-3.16408	1.63642e-24	7.99636e-23
ITGA9	-2.25044	1.72455e-24	8.40553e-23
JAZF1	-2.03639	2.0799e-24	1.01118e-22
HSD17B6	-2.63428	2.08523e-24	1.0112e-22
CC2D2A	-1.6687	2.29884e-24	1.11198e-22
CCDC136	-2.41282	2.38427e-24	1.1504e-22
C7	-4.00174	2.74633e-24	1.32176e-22
CLIC4	-2.1868	3.14988e-24	1.51218e-22
TBX5	-2.93854	3.34788e-24	1.60322e-22
RD3L	-5.2372	3.55764e-24	1.69942e-22
SGCG	-3.85937	4.05975e-24	1.93444e-22
NFIA	-1.95557	4.59645e-24	2.18474e-22
FBLN5	-2.39589	4.74965e-24	2.25197e-22
WEE1	-1.65352	5.92208e-24	2.80093e-22
PER1	-2.04397	6.55483e-24	3.09256e-22
TIPARP	-1.89653	7.9608e-24	3.74666e-22
AKAP12	-2.61604	8.52236e-24	4.00112e-22
SMOC2	-2.94135	9.05706e-24	4.24176e-22
ATP2B4	-1.98588	9.359e-24	4.37248e-22
FAM46B	-3.06429	9.59347e-24	4.47112e-22
ZBTB47	-1.41676	1.05484e-23	4.90422e-22
MBNL1	-1.23152	1.2036e-23	5.58233e-22
NCALD	-2.25217	1.32718e-23	6.14063e-22
THSD4	-2.17103	1.71853e-23	7.93216e-22
HSPG2	-2.06281	1.86753e-23	8.59915e-22
DGKB	-3.88701	2.28885e-23	1.05139e-21
LDB3	-2.77723	2.72286e-23	1.24776e-21
FOXP2	-2.99528	3.09226e-23	1.41366e-21
PPP3CB	-1.10309	3.28109e-23	1.49641e-21
TSPYL2	-1.56051	3.51057e-23	1.59727e-21
XPNPEP2	-3.79112	3.55912e-23	1.61552e-21
MCAM	-1.95011	3.62902e-23	1.64335e-21
KRT4	-4.68088	3.80568e-23	1.71929e-21
RERGL	-3.43708	4.57728e-23	2.06301e-21
CEP85L	-1.68967	6.73429e-23	3.02806e-21
ADRB3	-3.73407	7.08429e-23	3.17797e-21
C1QTNF9	-3.49521	7.14605e-23	3.19819e-21
LAMC3	-2.39394	7.35677e-23	3.28244e-21
CDC42BPA	-1.58587	7.36856e-23	3.28244e-21
KLK13	-4.8441	7.64385e-23	3.39368e-21
FGF10	-3.8888	7.65373e-23	3.39368e-21
ARHGEF9	-1.39248	7.7469e-23	3.42706e-21
ACOX2	-2.68024	8.5647e-23	3.78011e-21
STK40	-1.28358	8.6249e-23	3.79793e-21
MLXIP	-1.35191	8.86388e-23	3.89421e-21
DLG2	-2.44572	9.58156e-23	4.19988e-21
TSC22D1	-1.59934	1.19987e-22	5.24737e-21
CCSER2	-1.21573	1.38662e-22	6.05027e-21
EPHB1	-2.92009	1.43714e-22	6.25645e-21
SBDS	-1.11022	1.70031e-22	7.38537e-21
FZD7	-1.97872	1.90809e-22	8.26911e-21
RUSC2	-1.77999	1.91921e-22	8.29852e-21
RGS5	-2.4386	2.08189e-22	8.98168e-21
TRAK2	-1.25215	2.20971e-22	9.51169e-21
EPHA3	-2.59964	2.22426e-22	9.55284e-21
DCHS1	-2.19137	2.23739e-22	9.58775e-21
TNNT2	-3.02289	2.40726e-22	1.02926e-20
PNRC1	-1.46205	2.42269e-22	1.03217e-20
FAT4	-2.422	2.42483e-22	1.03217e-20
CDKL1	-1.84973	2.58344e-22	1.09725e-20
TOR1AIP1	-1.09429	2.69309e-22	1.14129e-20
MMP27	-4.10566	2.75091e-22	1.16322e-20
LRCH2	-2.56596	2.87455e-22	1.21282e-20
CPXM2	-2.92651	3.27701e-22	1.37958e-20
TPRG1	-2.56771	3.74902e-22	1.57484e-20
TMEM100	-3.11843	4.32749e-22	1.81385e-20
TRPC3	-2.77682	5.32842e-22	2.22851e-20
NBEA	-2.77618	5.35127e-22	2.23319e-20
ABCC9	-2.51897	5.56829e-22	2.31871e-20
EPHA7	-3.20639	5.65923e-22	2.35146e-20
TCEAL7	-2.51787	5.90743e-22	2.44928e-20
CHRM3	-3.19925	6.03399e-22	2.49635e-20
MUC22	-4.85648	6.38751e-22	2.63691e-20
HPSE2	-3.7385	6.84774e-22	2.82083e-20
CPEB4	-1.64722	7.00494e-22	2.87939e-20
NXPH3	-2.71319	7.10276e-22	2.91335e-20
MAOB	-3.23203	7.32156e-22	2.99668e-20
NCAM1	-3.59652	8.08344e-22	3.30145e-20
PYGB	-1.71769	8.5384e-22	3.47985e-20
DAAM2	-2.25835	8.73537e-22	3.55257e-20
AGTR1	-3.34693	9.19374e-22	3.73106e-20
LATS2	-1.61827	1.1084e-21	4.48867e-20
IGSF10	-3.59674	1.11465e-21	4.50444e-20
MYOT	-2.6215	1.2886e-21	5.19645e-20
SSPN	-1.904	1.41484e-21	5.69354e-20
BVES	-2.80211	1.52907e-21	6.14031e-20
LRFN5	-3.26402	1.5334e-21	6.14483e-20
KCTD10	-0.96062	1.6015e-21	6.40433e-20
MMRN1	-3.0368	1.61137e-21	6.43037e-20
PTGIS	-3.38537	1.9761e-21	7.86948e-20
PPM1L	-2.05108	2.01438e-21	8.0053e-20
MYADM	-2.35895	2.34163e-21	9.28652e-20
IL6	-3.48259	2.45695e-21	9.72373e-20
GPIHBP1	-2.80007	2.49454e-21	9.85214e-20
MYZAP	-2.40515	2.50774e-21	9.88391e-20
SPRY1	-1.90873	2.52338e-21	9.92512e-20
HAND1	-4.51663	2.72248e-21	1.06863e-19
ADAMTS8	-3.02721	3.12013e-21	1.22221e-19
CYBRD1	-2.24257	3.19406e-21	1.24862e-19
ZNF25	-1.30577	3.58191e-21	1.39738e-19
TRIB1	-1.7459	4.45187e-21	1.73324e-19
MEN1	1.30539	5.04347e-21	1.95959e-19
GATA5	-3.81085	5.11757e-21	1.98078e-19
PCP4	-4.2429	5.1187e-21	1.98078e-19
TMEM220	-2.07204	5.76374e-21	2.22589e-19
RUNX1T1	-2.61808	5.82776e-21	2.24609e-19
MEIS1	-1.7112	6.24613e-21	2.4025e-19
CPEB2	-1.74601	6.35552e-21	2.43968e-19
KIF18B	2.94794	7.61906e-21	2.91886e-19
LEPR	-2.04648	7.75577e-21	2.96531e-19
GYS2	-3.11814	9.60507e-21	3.66504e-19
AMOTL1	-1.92359	1.10959e-20	4.22547e-19
KLHL15	-1.34848	1.12433e-20	4.2731e-19
MAGI2	-1.89717	1.28473e-20	4.87306e-19
ESR1	-2.78713	1.29021e-20	4.8842e-19
STARD13	-1.93451	1.2954e-20	4.89416e-19
FGF2	-2.7207	1.40624e-20	5.30248e-19
KRT78	-3.59192	1.46799e-20	5.52444e-19
RNF112	-2.35795	1.47095e-20	5.52473e-19
PELI2	-2.27662	1.53122e-20	5.73984e-19
VSTM2A	-4.31797	2.0023e-20	7.49103e-19
LRRK2	-2.39522	2.01122e-20	7.50972e-19
IKZF4	-1.37365	2.23588e-20	8.33234e-19
ANK2	-2.96238	2.24644e-20	8.35547e-19
RCC2	1.33501	2.30791e-20	8.56744e-19
ANXA6	-2.28284	2.31931e-20	8.59309e-19
STAB2	-2.67074	2.33371e-20	8.62976e-19
A2M	-2.20586	2.48879e-20	9.1855e-19
SNRK	-1.02931	2.58827e-20	9.53428e-19
KCNQ4	-2.55667	2.59955e-20	9.55745e-19
OLFML1	-2.20329	2.6344e-20	9.66704e-19
KCNIP4	-1.65099	2.76818e-20	1.01385e-18
CAP2	-2.20189	2.79013e-20	1.01994e-18
MAPT	-2.72824	2.93813e-20	1.072e-18
SGCB	-1.64587	3.28921e-20	1.19781e-18
CASP2	1.28407	4.18307e-20	1.52043e-18
RECK	-2.00106	4.46369e-20	1.61936e-18
JUNB	-1.63304	5.29831e-20	1.91851e-18
HIPK4	-2.11795	5.55013e-20	2.0059e-18
CDK1	2.4137	6.00006e-20	2.16443e-18
HJURP	2.5913	6.24205e-20	2.24749e-18
RXRG	-3.45446	6.41121e-20	2.30407e-18
INPP5A	-1.30315	8.18839e-20	2.93724e-18
ROR1	-2.63328	8.25459e-20	2.95545e-18
CRTAP	-1.19848	8.27246e-20	2.95633e-18
BCHE	-3.31186	9.78243e-20	3.48943e-18
MKX	-3.17782	9.81293e-20	3.4938e-18
XRCC2	2.47738	1.06706e-19	3.79214e-18
EME1	2.68122	1.0722e-19	3.80335e-18
SYNC	-2.49479	1.09659e-19	3.88266e-18
GDF10	-3.41081	1.406e-19	4.96899e-18
DENND5A	-1.30706	1.58382e-19	5.58714e-18
UHRF1	2.53986	1.58808e-19	5.59187e-18
KCND3	-2.76239	1.61563e-19	5.67843e-18
RHCG	-3.87619	1.78198e-19	6.25161e-18
IL13	-3.13786	1.79171e-19	6.27427e-18
KLHL10	-2.18107	1.83828e-19	6.42559e-18
MEIS2	-1.79	2.07996e-19	7.25711e-18
GPBAR1	-2.25358	2.09367e-19	7.2917e-18
CLDN5	-2.37579	2.12622e-19	7.39159e-18
AURKA	2.45605	2.23968e-19	7.77194e-18
EIF2AK1	1.08524	2.44876e-19	8.48209e-18
KLF17	-3.67822	2.47748e-19	8.56608e-18
CPNE6	-3.63669	2.61602e-19	9.02882e-18
BTG2	-2.13436	2.6551e-19	9.14367e-18
IL6ST	-1.64308	2.65885e-19	9.14367e-18
CCL14	-3.14788	2.68504e-19	9.2172e-18
SNX9	-1.02654	2.73829e-19	9.38316e-18
CREM	-1.36939	2.9637e-19	1.01374e-17
TROAP	2.74066	2.98993e-19	1.02089e-17
SOX5	-2.26729	3.40498e-19	1.16054e-17
SYNPO	-1.79095	3.9993e-19	1.36068e-17
ELMSAN1	-1.2397	4.1351e-19	1.40439e-17
MPDZ	-1.70823	4.15062e-19	1.40717e-17
TCEAL1	-1.43895	4.58772e-19	1.55261e-17
INMT-FAM188B	-3.16356	4.71907e-19	1.59425e-17
SCN7A	-3.71661	5.42121e-19	1.82823e-17
GTSE1	2.48066	5.56863e-19	1.87464e-17
C16orf45	-2.0892	5.71891e-19	1.92185e-17
SLIT2	-2.75561	6.024e-19	2.02084e-17
TTLL7	-2.24448	6.18349e-19	2.07071e-17
DUSP5	-2.16618	6.31316e-19	2.11045e-17
NLGN1	-2.982	6.57895e-19	2.19547e-17
KIF2C	2.45659	6.81843e-19	2.27143e-17
CALCOCO1	-1.07653	6.84131e-19	2.27326e-17
TBX4	-3.04814	6.84766e-19	2.27326e-17
SLC51B	-2.42214	7.07253e-19	2.34385e-17
CACNB4	-2.75922	7.11189e-19	2.35282e-17
FGF6	-3.78684	7.18123e-19	2.37166e-17
ENDOU	-3.47326	7.26158e-19	2.39407e-17
LRCH1	-1.19187	7.59206e-19	2.49873e-17
ZCWPW2	-1.49834	7.89579e-19	2.59423e-17
EBF2	-2.52244	8.2921e-19	2.71978e-17
SERINC1	-1.08498	8.83452e-19	2.89274e-17
ADCYAP1R1	-2.92595	9.92121e-19	3.24302e-17
ROCK1	-1.24749	1.00835e-18	3.29045e-17
DNAJC18	-1.37438	1.05543e-18	3.43824e-17
ARHGAP39	1.78409	1.18343e-18	3.84865e-17
GFRA1	-3.1456	1.24053e-18	4.02751e-17
KIAA1462	-2.0685	1.3421e-18	4.34991e-17
ASTL	-2.96106	1.3688e-18	4.42894e-17
RPS6KA2	-1.61993	1.39753e-18	4.51428e-17
TMEM35	-3.27195	1.40604e-18	4.53414e-17
STIL	2.28075	1.5606e-18	5.02409e-17
ABCB5	-3.60126	1.57575e-18	5.06434e-17
MIDN	-1.22083	1.63157e-18	5.23497e-17
CIPC	-1.13101	1.67437e-18	5.36329e-17
ZWINT	2.3072	1.68595e-18	5.39139e-17
SYPL2	-2.59131	1.99689e-18	6.37506e-17
SPRR3	-3.60538	2.03474e-18	6.4851e-17
F8	-1.73328	2.20414e-18	7.01333e-17
FANCA	2.19232	2.25934e-18	7.17706e-17
GALNT15	-2.70105	2.30817e-18	7.32004e-17
UGCG	-1.39662	2.44033e-18	7.72638e-17
HMGB3	2.08209	2.57048e-18	8.12502e-17
C1QTNF2	-2.11766	2.82442e-18	8.91296e-17
CDCA8	2.43177	2.92457e-18	9.21383e-17
MOGS	1.24172	3.11049e-18	9.78347e-17
KLF6	-1.51606	3.38699e-18	1.06357e-16
KIAA1614	-1.64207	3.47436e-18	1.08922e-16
LGI4	-2.14636	3.55219e-18	1.1118e-16
ARHGAP10	-1.44315	3.56463e-18	1.11387e-16
CNFN	-3.04847	3.77732e-18	1.17841e-16
UBE2C	2.71681	3.92367e-18	1.22208e-16
SH3BGRL	-1.46225	4.11624e-18	1.27998e-16
MBD5	-1.0888	4.22921e-18	1.31297e-16
SCN4B	-2.20504	4.2605e-18	1.32055e-16
DGKG	-2.46815	4.27015e-18	1.3214e-16
FAM13B	-1.37294	4.36122e-18	1.34741e-16
PTH1R	-2.34497	4.66863e-18	1.44006e-16
EGR2	-2.33837	4.8593e-18	1.49646e-16
PRIMA1	-3.16637	5.11413e-18	1.57241e-16
RASGRP2	-2.34327	5.47153e-18	1.6796e-16
BLM	1.92797	5.61523e-18	1.72095e-16
DCN	-2.58403	5.68469e-18	1.73946e-16
GRASP	-1.85329	6.11353e-18	1.8677e-16
RBMS3	-2.20232	6.19019e-18	1.88811e-16
FBXO31	-0.994248	6.26316e-18	1.90733e-16
PDZD4	-2.67829	6.84165e-18	2.08019e-16
PRKAA2	-2.6916	7.15616e-18	2.17236e-16
SETD7	-1.26284	7.87334e-18	2.38629e-16
HIF3A	-3.16717	8.26538e-18	2.50116e-16
MOAP1	-1.0651	9.17242e-18	2.77126e-16
CRTC3	-0.878065	9.5565e-18	2.88275e-16
TONSL	1.83369	9.84373e-18	2.96473e-16
ENPP6	-2.7117	1.01356e-17	3.04626e-16
REV3L	-1.45401	1.01462e-17	3.04626e-16
NPR2	-1.64052	1.04235e-17	3.12461e-16
XKR4	-3.5559	1.04969e-17	3.1417e-16
C21orf58	2.56407	1.1002e-17	3.28773e-16
TSPAN2	-2.42946	1.16936e-17	3.48895e-16
NFIC	-1.3487	1.23969e-17	3.69304e-16
PRRG3	-2.84512	1.28234e-17	3.81326e-16
CD300LG	-3.39435	1.28403e-17	3.81326e-16
TNFAIP8L3	-2.45229	1.35355e-17	4.01351e-16
TRIM63	-3.32462	1.41902e-17	4.20113e-16
ACKR1	-3.06519	1.49258e-17	4.41208e-16
ADGRB3	-3.19734	1.49908e-17	4.42447e-16
KANK1	-1.67074	1.51977e-17	4.47864e-16
SPAG5	2.20278	1.61413e-17	4.7494e-16
BAG3	-1.37071	1.77317e-17	5.20937e-16
BDKRB1	-2.48566	1.93865e-17	5.68679e-16
SCUBE1	-2.48454	1.94949e-17	5.70986e-16
PPP1R3B	-1.67548	1.97944e-17	5.78874e-16
DPYSL3	-2.36749	1.99006e-17	5.81091e-16
BIN1	-2.15224	2.22399e-17	6.48411e-16
PPP1R1A	-3.27394	2.4786e-17	7.21545e-16
SLC38A7	1.28231	2.62681e-17	7.6353e-16
MASP1	-2.81538	2.63199e-17	7.63875e-16
PIP5K1C	-0.875023	2.71235e-17	7.86008e-16
MITF	-1.98689	2.76219e-17	7.99242e-16
RBM24	-2.99763	2.89355e-17	8.35986e-16
DENND2A	-1.98916	3.07054e-17	8.85787e-16
DPT	-3.40399	3.13761e-17	9.03774e-16
SLC26A6	1.95363	3.19475e-17	9.18849e-16
POLQ	2.44585	3.35908e-17	9.64666e-16
ADD1	-0.823493	3.56712e-17	1.02288e-15
FBXO32	-1.97321	4.33244e-17	1.24048e-15
RNASE4	-1.88527	4.52219e-17	1.29287e-15
MEF2C	-1.83033	4.62644e-17	1.32016e-15
CCDC80	-2.65531	4.63142e-17	1.32016e-15
RCC1	1.58615	4.63955e-17	1.32051e-15
LRRFIP1	-1.09073	4.66943e-17	1.32705e-15
TGFBR3	-2.08831	4.7982e-17	1.36162e-15
BMP5	-3.25721	5.01156e-17	1.42007e-15
RBPMS	-1.69187	5.2955e-17	1.49831e-15
RUNDC3B	-1.89827	5.54234e-17	1.56583e-15
KCNAB1	-1.59024	5.72599e-17	1.61534e-15
ABRA	-2.68832	5.76574e-17	1.62416e-15
ARHGAP24	-1.91444	5.93531e-17	1.66947e-15
CD55	-1.86484	5.95187e-17	1.67167e-15
FBXL6	1.79648	6.21591e-17	1.74328e-15
DCHS2	-3.08825	6.39119e-17	1.78981e-15
CDC42EP3	-1.68321	6.52521e-17	1.82468e-15
NUP85	1.05516	6.53727e-17	1.82538e-15
IGIP	-1.22795	6.57819e-17	1.83414e-15
EID1	-0.924668	6.64802e-17	1.85091e-15
ANGPTL1	-3.1037	6.71362e-17	1.86647e-15
CNST	-0.958245	7.24781e-17	2.01205e-15
RAD54L	2.37894	7.2743e-17	2.01649e-15
HSPB2	-2.25575	7.3158e-17	2.02506e-15
GINS1	2.11385	8.30414e-17	2.29532e-15
NAP1L5	-1.5852	8.93772e-17	2.46689e-15
PQLC2	1.32402	9.10102e-17	2.50835e-15
SMPX	-3.32242	9.24047e-17	2.54312e-15
RASL11A	-2.15796	9.25902e-17	2.54457e-15
APBB1	-2.04762	9.30848e-17	2.5545e-15
PLIN4	-2.51128	9.54507e-17	2.61568e-15
LIG1	1.44589	1.11699e-16	3.05657e-15
ASF1B	2.18314	1.12838e-16	3.08334e-15
FAM168B	-1.06401	1.16217e-16	3.17113e-15
CYP2A6	-3.80265	1.24638e-16	3.39607e-15
ABCD2	-2.52332	1.2565e-16	3.4188e-15
DYNC1I1	-2.35908	1.37469e-16	3.73506e-15
SKA3	2.22736	1.47351e-16	3.99789e-15
CRISPLD2	-2.10478	1.47777e-16	4.00379e-15
PLSCR4	-1.94819	1.50976e-16	4.08467e-15
MTTP	-2.85452	1.51233e-16	4.08584e-15
INMT	-2.14039	1.57842e-16	4.25839e-15
PPP1CB	-0.93559	1.61054e-16	4.33895e-15
CDC6	2.12282	1.65895e-16	4.4631e-15
BDKRB2	-2.00825	1.6692e-16	4.48437e-15
ARHGEF37	-1.93423	1.68027e-16	4.50778e-15
NAA40	1.27745	1.68797e-16	4.52212e-15
RHOJ	-1.84791	1.69142e-16	4.52501e-15
PCDH18	-1.97443	1.7293e-16	4.61991e-15
HGH1	1.48321	1.74806e-16	4.66342e-15
ESM1	4.62019	1.75046e-16	4.66342e-15
SMIM10	-1.81542	1.82419e-16	4.85312e-15
ALG3	1.30513	1.93072e-16	5.12939e-15
NEK1	-1.11488	2.0391e-16	5.40983e-15
KIF4A	2.3879	2.0725e-16	5.49082e-15
C8orf88	-2.6627	2.18373e-16	5.77753e-15
WNT2B	-1.69258	2.21852e-16	5.86148e-15
ACER1	-3.30614	2.39266e-16	6.31287e-15
GYG1	-1.0094	2.48145e-16	6.53812e-15
SLC24A3	-2.30712	2.53308e-16	6.665e-15
TRPC4	-1.94359	2.70853e-16	7.11685e-15
ENTPD1	-1.3241	2.73953e-16	7.18844e-15
GNG11	-1.74125	2.86338e-16	7.50314e-15
PDIA4	1.4743	2.86959e-16	7.50915e-15
CDCA3	2.24967	2.88991e-16	7.55202e-15
RECQL4	2.21511	2.92481e-16	7.63279e-15
TMEM206	1.57091	2.93615e-16	7.65198e-15
SERTAD1	-1.34597	3.06585e-16	7.97914e-15
CENPA	2.71493	3.07734e-16	7.99817e-15
TTYH3	1.618	3.09063e-16	8.02182e-15
EDNRA	-1.98611	3.25079e-16	8.4261e-15
PTCH1	-1.52912	3.35466e-16	8.68358e-15
CREBRF	-1.19583	3.38144e-16	8.74109e-15
DIP2C	-1.33245	3.39174e-16	8.75134e-15
ABLIM1	-1.58124	3.39454e-16	8.75134e-15
PLK4	1.86915	3.47341e-16	8.94263e-15
MGARP	-2.29149	3.53086e-16	9.07834e-15
CYGB	-1.80904	3.60766e-16	9.26336e-15
S1PR1	-1.83867	3.64598e-16	9.34922e-15
GPR135	-1.74481	3.6904e-16	9.45047e-15
ZEB2	-1.93289	3.73907e-16	9.56234e-15
KIAA0513	-1.62259	4.10736e-16	1.04902e-14
MTFR2	2.15958	4.58856e-16	1.17036e-14
RGN	-2.54534	4.85099e-16	1.23565e-14
ERC1	-1.2791	4.8617e-16	1.23673e-14
GJC2	-1.86948	5.23289e-16	1.32939e-14
FHL5	-2.31151	5.40984e-16	1.37252e-14
TMX4	-1.20519	5.71203e-16	1.44728e-14
MGME1	1.236	5.91975e-16	1.49792e-14
C17orf53	1.93824	5.99321e-16	1.51451e-14
ITGB3	-2.39587	6.1312e-16	1.54734e-14
KNTC1	1.79163	6.47417e-16	1.63175e-14
C3orf18	-1.56658	6.56915e-16	1.65351e-14
TMPRSS11A	-3.99872	6.67085e-16	1.6769e-14
FANCI	1.64926	7.01602e-16	1.76136e-14
UBE2T	1.89896	7.05461e-16	1.76873e-14
TIMELESS	1.57184	7.22918e-16	1.81013e-14
RNF38	-1.02747	7.4318e-16	1.85843e-14
ORC6	2.2157	7.82189e-16	1.95343e-14
AKAP13	-1.12902	7.91967e-16	1.97528e-14
PFKFB4	2.49105	8.17297e-16	2.03509e-14
DYSF	-1.72754	8.18074e-16	2.03509e-14
LONRF2	-3.00592	8.24889e-16	2.04938e-14
FAM172A	-1.04066	8.40156e-16	2.08461e-14
HABP4	-1.43372	8.43357e-16	2.08985e-14
BOC	-2.47048	8.57314e-16	2.12169e-14
FANCD2	1.79437	8.61435e-16	2.12913e-14
CBX3	1.02713	8.90455e-16	2.19802e-14
GREM2	-3.03377	9.13913e-16	2.25302e-14
NUF2	2.66308	1.03274e-15	2.54269e-14
PODN	-2.37076	1.05084e-15	2.58393e-14
GNAZ	-2.46039	1.10295e-15	2.70858e-14
LMCD1	-2.05848	1.15612e-15	2.83552e-14
CDON	-2.19508	1.19811e-15	2.93476e-14
NOVA1	-2.6657	1.20391e-15	2.94519e-14
DUSP8	-1.90162	1.22063e-15	2.9823e-14
PHYHIP	-2.61393	1.22592e-15	2.9914e-14
HINT3	-0.890695	1.33913e-15	3.26349e-14
POLR2H	1.20119	1.39808e-15	3.40282e-14
SLC52A2	1.4824	1.41604e-15	3.44217e-14
TTK	2.339	1.50354e-15	3.65024e-14
FAM96A	0.982024	1.5072e-15	3.65449e-14
CD302	-1.58076	1.51638e-15	3.67211e-14
TSPYL1	-0.943263	1.53349e-15	3.70885e-14
SLAIN2	-0.873525	1.56927e-15	3.7906e-14
FAM110D	-1.83306	1.58506e-15	3.8239e-14
NEK2	2.39588	1.60916e-15	3.87716e-14
CNTN1	-3.11308	1.69104e-15	4.06933e-14
BNC2	-2.45488	1.76369e-15	4.23882e-14
TSHB	-3.01346	1.81129e-15	4.34778e-14
RBKS	-1.33944	1.83095e-15	4.38947e-14
GPER1	-2.00147	1.90624e-15	4.56425e-14
PTBP2	-1.1564	2.03076e-15	4.85633e-14
RAD51	1.92863	2.06524e-15	4.93262e-14
ABCB1	-1.81636	2.0707e-15	4.93951e-14
GPM6A	-2.96404	2.1068e-15	5.01938e-14
EIF4E3	-1.37016	2.20985e-15	5.25835e-14
SETBP1	-2.04021	2.38417e-15	5.6661e-14
DNA2	1.77134	2.40112e-15	5.69885e-14
FAM19A2	-1.66215	2.4039e-15	5.69885e-14
RFX2	-1.32003	2.48293e-15	5.87893e-14
BMPR1A	-0.955883	2.4937e-15	5.89714e-14
HMGCLL1	-2.96051	2.59701e-15	6.13388e-14
PDLIM7	-1.68703	2.71933e-15	6.41487e-14
SGO1	2.38132	2.73456e-15	6.44287e-14
PTBP1	0.776045	2.87993e-15	6.77703e-14
FAM46A	-1.46527	3.00369e-15	7.05959e-14
RAB30	-1.48686	3.1216e-15	7.32773e-14
POLD1	1.48933	3.15101e-15	7.38771e-14
CCDC27	-2.95884	3.16136e-15	7.40292e-14
ANO5	-2.57584	3.21026e-15	7.50825e-14
DUSP2	-2.43435	3.41429e-15	7.97569e-14
PBXIP1	-1.18496	3.47624e-15	8.11053e-14
MYO19	1.39145	3.57747e-15	8.33076e-14
GPRASP2	-1.37085	3.57933e-15	8.33076e-14
CBX8	1.67514	3.64844e-15	8.4813e-14
TPX2	2.48574	3.68885e-15	8.56483e-14
HSPA12A	-2.00972	3.87905e-15	8.99554e-14
TSHZ3	-2.06362	4.12942e-15	9.56458e-14
CCNB2	2.14598	4.42414e-15	1.02348e-13
KCNN2	-2.28037	4.58991e-15	1.06055e-13
HELLS	1.73608	4.86992e-15	1.1239e-13
GTPBP3	1.18777	4.9692e-15	1.14543e-13
CTIF	-1.07959	5.40401e-15	1.24416e-13
NCAPH	2.26946	5.4552e-15	1.25443e-13
RP11-766F14.2	-3.4824	5.49139e-15	1.26124e-13
CHTF18	1.87203	5.53946e-15	1.27076e-13
NHSL2	-2.37254	5.69263e-15	1.30354e-13
CACNA2D1	-2.37174	5.69595e-15	1.30354e-13
ACTL6A	1.23068	5.95781e-15	1.36184e-13
ARSF	-3.3277	6.1514e-15	1.40441e-13
RND1	-1.97908	6.58481e-15	1.50157e-13
SLC35B1	0.981423	6.63886e-15	1.5121e-13
COPG1	0.958311	6.72711e-15	1.53038e-13
KDM6B	-1.22478	6.9313e-15	1.57496e-13
CALR	1.18172	7.31612e-15	1.66043e-13
SHMT2	1.45546	7.37729e-15	1.67233e-13
CDC25C	2.21345	7.64936e-15	1.73196e-13
CPEB3	-1.22766	7.87376e-15	1.78066e-13
RHAG	-3.55857	8.07931e-15	1.82499e-13
C2CD4B	-2.46781	8.34632e-15	1.88308e-13
FAM72B	2.67023	8.39386e-15	1.89158e-13
DPP3	1.17402	8.63797e-15	1.94431e-13
CDC20	2.51303	8.82845e-15	1.98485e-13
DEPDC1B	2.27765	9.03478e-15	2.02885e-13
TECPR2	-0.86529	9.19809e-15	2.06311e-13
CDC45	2.27077	9.44534e-15	2.11609e-13
CKB	-2.30346	9.46574e-15	2.11818e-13
PTRF	-1.95981	9.64138e-15	2.15497e-13
CLCN2	1.53616	9.66136e-15	2.15692e-13
C16orf88	1.20895	9.67476e-15	2.15739e-13
PSMG3	1.51164	9.72922e-15	2.16701e-13
PLK1	2.32613	1.00691e-14	2.24012e-13
GHR	-2.39335	1.01348e-14	2.25212e-13
C16orf59	2.1998	1.02259e-14	2.26971e-13
ALG9	-0.930438	1.02528e-14	2.27306e-13
PMP2	-3.4252	1.05031e-14	2.32586e-13
PKDCC	-2.72758	1.06826e-14	2.36287e-13
MATN2	-2.22469	1.08157e-14	2.38957e-13
ARHGAP1	-1.00069	1.08509e-14	2.39456e-13
ADRA1D	-2.64154	1.09739e-14	2.41893e-13
SNED1	-1.91404	1.12892e-14	2.48558e-13
RABGAP1	-0.875405	1.15617e-14	2.54265e-13
SLC19A1	1.87279	1.18375e-14	2.60032e-13
TPSAB1	-2.40928	1.20013e-14	2.63328e-13
TES	-1.27134	1.23375e-14	2.70394e-13
ADCYAP1	-2.75705	1.2489e-14	2.73402e-13
GAS7	-2.14494	1.60116e-14	3.49999e-13
ARHGEF17	-1.2807	1.60245e-14	3.49999e-13
GCSAML	-2.44185	1.61482e-14	3.52299e-13
ADPGK	0.926258	1.64517e-14	3.58511e-13
KIFC1	2.1415	1.76291e-14	3.83734e-13
ORC1	2.19709	1.77291e-14	3.85472e-13
AKT3	-1.8615	1.7967e-14	3.90202e-13
CAPZA2	-0.889971	1.83953e-14	3.99052e-13
MGLL	-1.87086	1.86948e-14	4.05088e-13
CILP	-3.15052	1.94428e-14	4.20822e-13
ARHGEF26	-1.90736	1.96632e-14	4.25111e-13
ACTA1	-2.25332	1.97609e-14	4.26741e-13
LRRC7	-1.73596	2.00207e-14	4.31864e-13
SPON1	-2.39797	2.01518e-14	4.34203e-13
ZNF695	2.69332	2.08712e-14	4.49201e-13
HEPH	-2.09917	2.10033e-14	4.51535e-13
LIFR	-2.11143	2.12458e-14	4.56237e-13
MS4A2	-2.3256	2.18002e-14	4.67617e-13
HSPA2	-1.9673	2.20295e-14	4.72007e-13
SEMA3G	-1.67551	2.22061e-14	4.7526e-13
SRPX	-2.41544	2.26679e-14	4.84601e-13
KCNJ3	-3.34819	2.31816e-14	4.95033e-13
CENPO	1.50001	2.35557e-14	5.02461e-13
TUB	-2.09608	2.38796e-14	5.08802e-13
SLC9A9	-1.83627	2.56776e-14	5.46225e-13
EFTUD2	0.900654	2.56929e-14	5.46225e-13
LBX2	2.40332	2.78967e-14	5.92419e-13
FAM150B	-2.23337	2.90766e-14	6.1679e-13
FBLN2	-2.2613	2.9438e-14	6.23766e-13
BORA	1.73667	2.99822e-14	6.34596e-13
IQGAP3	2.34379	3.20268e-14	6.77122e-13
FAM72A	2.20465	3.24243e-14	6.8477e-13
NKX6-2	-2.8452	3.33542e-14	7.03635e-13
GEN1	1.45455	3.34309e-14	7.04477e-13
DPCR1	-3.7369	3.37085e-14	7.09545e-13
PDE4B	-2.01076	3.39222e-14	7.13259e-13
PPP1R12C	-1.00049	3.6785e-14	7.72606e-13
MTBP	1.77327	3.69045e-14	7.74267e-13
CCDC150	2.31198	3.74786e-14	7.85451e-13
DBF4	1.3971	3.77111e-14	7.8946e-13
GFRA2	-2.27675	3.81265e-14	7.97285e-13
CDT1	2.21392	3.83678e-14	8.01455e-13
CKS2	1.87718	3.94686e-14	8.23553e-13
PNMA1	-1.52808	4.01085e-14	8.35993e-13
TMEM132A	2.32264	4.0564e-14	8.44568e-13
RPN1	0.972816	4.09719e-14	8.52135e-13
NRXN1	-3.52726	4.13016e-14	8.58062e-13
CSDE1	-0.791372	4.16845e-14	8.65078e-13
ZBTB21	-1.07345	4.18857e-14	8.68313e-13
ZWILCH	1.24109	4.25054e-14	8.80207e-13
SKA1	2.18768	4.25598e-14	8.8038e-13
C19orf40	1.42807	4.28577e-14	8.85587e-13
RAC3	2.87994	4.41273e-14	9.10839e-13
LEMD2	0.912481	4.47371e-14	9.22432e-13
TICRR	1.93555	4.50297e-14	9.27466e-13
SKP2	1.906	4.56987e-14	9.40234e-13
IL17B	-1.78796	4.72701e-14	9.71522e-13
TARBP2	1.20648	4.94909e-14	1.01607e-12
PIF1	2.02046	4.98326e-14	1.02199e-12
BUB1B	2.10914	5.23226e-14	1.07191e-12
C20orf194	-1.21575	5.30192e-14	1.08502e-12
WRAP73	1.06782	5.30858e-14	1.08523e-12
CCNB1	2.08474	5.46774e-14	1.11555e-12
KLK12	-4.40999	5.46854e-14	1.11555e-12
CYB561	1.33748	5.67249e-14	1.15592e-12
FAM43A	-1.75391	5.72609e-14	1.1656e-12
ATAD5	1.787	5.76579e-14	1.17244e-12
FANCB	2.0041	5.9508e-14	1.20878e-12
PCGF1	1.09133	6.13408e-14	1.24469e-12
SPINK7	-3.77664	6.17012e-14	1.25067e-12
FAXC	-2.0783	6.78695e-14	1.37425e-12
TXNDC12	0.905387	6.81768e-14	1.37901e-12
RNASEH2A	1.55101	6.82871e-14	1.37979e-12
CCNF	1.51367	6.884e-14	1.38949e-12
GPR146	-1.51595	6.8973e-14	1.39071e-12
AUNIP	2.14311	6.94692e-14	1.39924e-12
PRKCB	-2.24553	7.43625e-14	1.49623e-12
CENPK	2.06397	7.75834e-14	1.5594e-12
QRFP	-1.61786	7.87761e-14	1.58171e-12
IER5L	2.15473	8.11912e-14	1.6285e-12
TRAIP	1.7021	8.14846e-14	1.63268e-12
RPS6KA5	-1.48112	8.54163e-14	1.70967e-12
DNAJB11	1.04586	8.72071e-14	1.74246e-12
SERTM1	-3.87291	8.72366e-14	1.74246e-12
SPG20	-1.11921	8.74755e-14	1.74541e-12
RALGDS	-1.02803	9.0355e-14	1.80099e-12
CEP68	-0.904197	9.2319e-14	1.83822e-12
CXCR2	-2.40848	9.52203e-14	1.89402e-12
AURKB	2.28496	9.61105e-14	1.90975e-12
SLC37A4	1.39398	9.67841e-14	1.92114e-12
CSF3	-3.44042	9.864e-14	1.95595e-12
BRIP1	2.12544	1.00949e-13	1.99967e-12
MEF2A	-1.04811	1.04001e-13	2.058e-12
MYL3	-2.45134	1.04417e-13	2.0641e-12
SSBP2	-1.46201	1.09221e-13	2.15683e-12
TCEAL2	-3.2365	1.11371e-13	2.19702e-12
MAPRE2	-1.52286	1.11775e-13	2.20273e-12
ADCY9	-1.43385	1.12071e-13	2.20628e-12
KIF15	2.09517	1.14595e-13	2.25367e-12
FLAD1	1.17718	1.16389e-13	2.28659e-12
COASY	1.0326	1.19248e-13	2.34036e-12
TTLL11	-1.15973	1.22587e-13	2.40343e-12
BCL2L12	1.45826	1.24486e-13	2.43818e-12
PTCH2	-1.62064	1.29823e-13	2.54011e-12
MYOZ2	-2.62123	1.30612e-13	2.55293e-12
PPP2R5A	-0.871596	1.32104e-13	2.57946e-12
LYVE1	-2.63591	1.4335e-13	2.79619e-12
CHEK1	1.61327	1.4483e-13	2.8222e-12
TMEM55A	-1.33392	1.46681e-13	2.85536e-12
HTR1B	-2.62522	1.54968e-13	3.01362e-12
FAM72C	2.76206	1.5529e-13	3.01682e-12
LRRC45	1.56297	1.55742e-13	3.02254e-12
PABPC5	-2.22149	1.56491e-13	3.034e-12
SAPCD2	2.59559	1.58348e-13	3.06689e-12
MIS18A	1.39657	1.62883e-13	3.15154e-12
MPL	-1.60687	1.6543e-13	3.19758e-12
SLC5A6	1.86714	1.66542e-13	3.21585e-12
ADAMTS9	-1.84763	1.67912e-13	3.23902e-12
GYPC	-2.03865	1.70208e-13	3.28001e-12
MMP11	5.46736	1.70865e-13	3.28937e-12
HERC1	-0.948663	1.89676e-13	3.64783e-12
PCLAF	2.00494	1.94897e-13	3.74449e-12
SEC61A1	0.833136	1.96843e-13	3.77809e-12
MELK	2.48669	1.99529e-13	3.8258e-12
MCM2	1.94888	2.04426e-13	3.91577e-12
EMCN	-1.7788	2.06494e-13	3.95145e-12
PIPOX	-1.93131	2.12461e-13	4.06157e-12
TK1	2.10865	2.18725e-13	4.17715e-12
MEOX1	-2.27741	2.20789e-13	4.21237e-12
CNTN4	-2.09976	2.40004e-13	4.57441e-12
MID2	-1.22713	2.42751e-13	4.62216e-12
GPR17	-2.29697	2.44532e-13	4.65145e-12
ZNF525	1.4941	2.46965e-13	4.69306e-12
PAQR4	2.21593	2.52806e-13	4.7993e-12
TCF24	3.45987	2.53683e-13	4.81118e-12
CTD-2568A17.3	1.53556	2.65285e-13	5.02624e-12
TSLP	-2.08264	2.76275e-13	5.2293e-12
JUND	-1.31601	2.89312e-13	5.47066e-12
C12orf48	1.67927	2.90177e-13	5.4816e-12
CCDC137	1.14653	2.97153e-13	5.60784e-12
EXO1	2.29739	3.05646e-13	5.75866e-12
B3GAT2	-1.72231	3.05746e-13	5.75866e-12
SCN2B	-2.88651	3.0768e-13	5.7894e-12
HPGDS	-2.0017	3.32504e-13	6.25037e-12
KIAA0232	-0.942858	3.77318e-13	7.08581e-12
CDC37L1	-0.955074	3.8247e-13	7.17553e-12
GPM6B	-1.72054	3.91913e-13	7.34549e-12
JMY	-1.03239	3.93981e-13	7.37704e-12
LDB2	-1.53674	4.03035e-13	7.5392e-12
HDC	-2.28361	4.04968e-13	7.56796e-12
MYCT1	-1.56643	4.10138e-13	7.6571e-12
RND3	-1.51922	4.20206e-13	7.83744e-12
KCNK3	-2.65265	4.32951e-13	8.06729e-12
RGAG4	-2.03736	4.39219e-13	8.17612e-12
H2AFX	1.63511	4.80447e-13	8.93491e-12
OIP5	2.05148	4.88133e-13	9.06904e-12
AGRN	1.68015	4.88672e-13	9.07026e-12
DUS1L	1.29555	5.17343e-13	9.59314e-12
FAM102B	-1.33735	5.24705e-13	9.71629e-12
NCAPG	2.12433	5.24999e-13	9.71629e-12
POLE2	1.72285	5.34732e-13	9.88687e-12
POU6F1	-1.34401	5.50453e-13	1.01677e-11
HAS1	-3.07115	5.54519e-13	1.0233e-11
KIF23	1.94098	5.63516e-13	1.0389e-11
SYNJ2BP	-0.808827	5.82626e-13	1.0731e-11
TCF3	1.09412	5.97633e-13	1.09968e-11
KLRB1	-1.98426	6.02467e-13	1.10751e-11
MRGBP	1.12901	6.0905e-13	1.11854e-11
PREX2	-1.85109	6.14052e-13	1.12664e-11
HIST3H2A	2.55607	6.21861e-13	1.13988e-11
RDM1	3.07404	6.28872e-13	1.15163e-11
RNF222	-2.62235	6.32666e-13	1.15747e-11
ARHGEF39	1.77357	6.35128e-13	1.16087e-11
GARNL3	-1.62734	6.36108e-13	1.16155e-11
NME1	1.42187	6.40702e-13	1.16882e-11
SFRP1	-2.80323	6.52574e-13	1.18935e-11
RFC5	1.22399	6.58573e-13	1.19914e-11
PPP1R15A	-1.31002	6.65624e-13	1.21083e-11
CNKSR3	-1.58356	6.72332e-13	1.22187e-11
KLHDC1	-1.39117	6.73548e-13	1.22292e-11
KIF18A	2.18791	6.9271e-13	1.25652e-11
KNSTRN	1.48924	6.98996e-13	1.26672e-11
CENPI	1.99339	7.04926e-13	1.27626e-11
C20orf144	2.16659	7.13158e-13	1.28995e-11
KLHL13	-2.17511	7.226e-13	1.30579e-11
ZNF670-ZNF695	2.4672	7.39309e-13	1.33473e-11
MCM4	1.58103	7.52494e-13	1.35725e-11
CHAF1B	1.78098	7.58489e-13	1.36678e-11
DPYSL2	-1.5635	7.78331e-13	1.40122e-11
SMUG1	1.19793	7.82568e-13	1.40752e-11
CCDC58	1.13607	7.97291e-13	1.43266e-11
PRR11	2.071	8.12321e-13	1.4583e-11
WDHD1	1.66216	8.14591e-13	1.461e-11
PTGS2	-2.32346	8.68702e-13	1.55659e-11
KIF13A	-1.16199	8.71267e-13	1.55973e-11
BLOC1S3	1.2213	8.83464e-13	1.58009e-11
EZH2	1.83767	9.21659e-13	1.64686e-11
LIPI	-2.32889	9.72508e-13	1.7361e-11
LRWD1	1.02782	9.98832e-13	1.78144e-11
CRLF2	-2.23854	1.0269e-12	1.8298e-11
NAT9	1.09804	1.03562e-12	1.84361e-11
DONSON	1.50698	1.05854e-12	1.88266e-11
KIF20A	2.09417	1.06526e-12	1.89286e-11
RAB37	-1.89706	1.0893e-12	1.93378e-11
SHISA3	-3.07403	1.0947e-12	1.94157e-11
PHKG1	-1.52009	1.10441e-12	1.95697e-11
NFATC4	-1.53488	1.10641e-12	1.95871e-11
PDGFRA	-1.91955	1.11215e-12	1.96706e-11
KLHL21	-1.17614	1.12033e-12	1.9797e-11
ST3GAL3	-1.08365	1.12845e-12	1.99221e-11
CENPE	1.91849	1.14738e-12	2.02377e-11
C14orf28	-0.967671	1.15151e-12	2.02918e-11
SYT11	-1.77251	1.18518e-12	2.08659e-11
FGFR1	-2.06738	1.19447e-12	2.10102e-11
CKAP2L	2.26167	1.22456e-12	2.15196e-11
HHIP	-2.71603	1.26058e-12	2.21323e-11
CDCA2	2.17203	1.26381e-12	2.21687e-11
SHE	-1.68737	1.27518e-12	2.23478e-11
MYRIP	-2.34585	1.27764e-12	2.23704e-11
MKI67	2.07773	1.30006e-12	2.27421e-11
KLHL30	-2.03119	1.34032e-12	2.3425e-11
DSN1	1.27799	1.34216e-12	2.34357e-11
SIRT1	-0.971125	1.35426e-12	2.36256e-11
CNRIP1	-1.78303	1.37599e-12	2.39827e-11
HMMR	2.13828	1.39292e-12	2.42558e-11
COL10A1	6.88386	1.40056e-12	2.43667e-11
TBL1X	-1.28212	1.4258e-12	2.47833e-11
SLC25A39	1.13859	1.43645e-12	2.49457e-11
MTX1	1.00801	1.44712e-12	2.51083e-11
KLHL5	-1.49648	1.46577e-12	2.54089e-11
TMEM108	-2.44024	1.47003e-12	2.54597e-11
CMA1	-3.21707	1.47468e-12	2.55172e-11
NDC1	1.15575	1.5663e-12	2.70781e-11
DYM	-0.829416	1.58034e-12	2.72962e-11
DDIAS	1.84911	1.58195e-12	2.72993e-11
BUB1	1.84012	1.59942e-12	2.7576e-11
YDJC	1.65037	1.63011e-12	2.80798e-11
FGF9	-2.91326	1.64952e-12	2.83832e-11
CORO1C	-1.25374	1.65069e-12	2.83832e-11
TTC9C	0.887152	1.70014e-12	2.92073e-11
CTSG	-2.90104	1.73852e-12	2.98399e-11
TSACC	2.12483	1.7509e-12	3.00256e-11
SHISA6	-2.78107	1.82868e-12	3.13312e-11
NUSAP1	1.95967	1.85915e-12	3.18248e-11
PTPN21	-1.16324	1.87943e-12	3.21434e-11
TOP2A	2.13565	1.88687e-12	3.22417e-11
SLC35A2	1.27562	1.90225e-12	3.24756e-11
OXER1	-1.7665	1.99383e-12	3.40087e-11
PYCR1	2.80517	2.03118e-12	3.4615e-11
CDKN1A	-1.48136	2.03503e-12	3.46498e-11
DDX3X	-0.794943	2.08084e-12	3.53983e-11
NEURL1B	-1.52853	2.08896e-12	3.55049e-11
DBF4B	1.31059	2.17071e-12	3.68616e-11
CCDC43	0.862355	2.18683e-12	3.71025e-11
TGFBR2	-1.31889	2.19926e-12	3.72803e-11
TNFSF12	-1.33659	2.29942e-12	3.89438e-11
CDCA4	1.59654	2.39433e-12	4.05154e-11
EDNRB	-1.88197	2.40624e-12	4.0681e-11
C1orf21	-1.28052	2.50319e-12	4.22826e-11
CHD5	-2.46596	2.5056e-12	4.22861e-11
TACR1	-2.32438	2.54741e-12	4.29539e-11
MUSTN1	-1.93676	2.56925e-12	4.3284e-11
BCL2	-1.52654	2.66798e-12	4.49079e-11
BCL10	-0.986566	2.67597e-12	4.50028e-11
MRAS	-1.53548	2.70659e-12	4.54778e-11
ERCC6L	2.08914	2.76e-12	4.63346e-11
CSRNP3	-1.90128	2.77002e-12	4.64621e-11
ZNF154	-1.67551	2.79053e-12	4.67652e-11
SPC24	1.91293	2.81079e-12	4.70635e-11
ASPM	2.34493	2.82949e-12	4.73353e-11
KPNA2	1.60871	2.88987e-12	4.83032e-11
TACC3	1.99271	2.89325e-12	4.83148e-11
GABARAPL1	-1.11156	2.89561e-12	4.83148e-11
ETS2	-1.37601	2.92481e-12	4.87596e-11
MAD2L1	1.84073	2.93743e-12	4.89274e-11
DDX11	1.39681	2.96951e-12	4.94187e-11
ADAMTS5	-1.75365	3.02829e-12	5.03532e-11
PPP1R14B	1.44525	3.09074e-12	5.1347e-11
FAM180A	-2.55247	3.11085e-12	5.16363e-11
FAM212B	-1.16494	3.19508e-12	5.29886e-11
LRRC46	1.90779	3.22129e-12	5.33769e-11
DDX39A	1.17281	3.29388e-12	5.45327e-11
KIAA1210	-2.86615	3.34477e-12	5.53273e-11
PKD2	-1.09188	3.35468e-12	5.54434e-11
CHRDL1	-3.16481	3.3696e-12	5.5642e-11
SNRPA1	0.990707	3.38725e-12	5.58852e-11
TBC1D7	1.27409	3.40575e-12	5.61421e-11
LHFP	-1.54722	3.65642e-12	6.02224e-11
OMD	-2.9569	3.67822e-12	6.05294e-11
LMNB1	1.68487	3.77485e-12	6.20664e-11
NDC80	2.00604	3.82086e-12	6.27689e-11
CPA3	-2.29864	3.94267e-12	6.47145e-11
PEX14	-0.799312	4.03169e-12	6.6119e-11
AHNAK	-1.47124	4.08786e-12	6.69829e-11
EPHA6	-2.76114	4.12758e-12	6.75758e-11
MCM10	2.19937	4.13888e-12	6.7703e-11
LAMA4	-1.59028	4.1653e-12	6.80771e-11
NPR1	-1.84324	4.19407e-12	6.84888e-11
DNAJC27	-0.952659	4.23186e-12	6.90471e-11
SEC23A	-1.0996	4.25191e-12	6.93152e-11
SDC2	-1.73893	4.25775e-12	6.93514e-11
CCNA2	1.91326	4.27599e-12	6.95893e-11
KCNN3	-1.81027	4.28204e-12	6.96286e-11
PABPC1L	2.46138	4.3519e-12	7.07045e-11
CENPH	1.52358	4.81757e-12	7.82039e-11
NAP1L2	-2.00402	4.96156e-12	8.0473e-11
ECT2	1.79296	5.10327e-12	8.27015e-11
SIK2	-0.851847	5.34072e-12	8.64764e-11
TARSL2	-1.00654	5.39074e-12	8.72125e-11
TMEM245	-0.943472	5.41159e-12	8.7476e-11
TCEAL3	-1.2115	5.44218e-12	8.78963e-11
DLGAP5	2.14172	5.50206e-12	8.87886e-11
BRCA1	1.50443	5.52443e-12	8.90745e-11
TFAP4	1.24774	5.98484e-12	9.64168e-11
MPLKIP	0.915973	6.03665e-12	9.71227e-11
KIF11	1.74206	6.0388e-12	9.71227e-11
ASB1	-0.972568	6.06384e-12	9.74437e-11
CLEC3A	-3.80442	6.08033e-12	9.76268e-11
PRSS27	-2.11651	6.21479e-12	9.97022e-11
BID	1.32117	6.29879e-12	1.00965e-10
CDK5	1.16194	6.34282e-12	1.01586e-10
TEF	-1.09058	6.38436e-12	1.02166e-10
BCO2	-1.78694	6.93268e-12	1.10848e-10
CYP27B1	2.5175	7.11007e-12	1.13589e-10
CPQ	-1.50589	7.45499e-12	1.19e-10
ACYP1	1.33899	7.49931e-12	1.19608e-10
SEMA3E	-2.33765	7.64369e-12	1.21809e-10
COL21A1	-2.33371	7.83557e-12	1.24763e-10
HN1	1.48463	8.06303e-12	1.28279e-10
P4HB	1.01002	8.07068e-12	1.28294e-10
SSC5D	-2.13301	8.18844e-12	1.30058e-10
RAMP1	-2.30414	8.20028e-12	1.30138e-10
PITX2	-2.01236	8.51874e-12	1.3508e-10
CTNNA3	-2.90307	8.61946e-12	1.36564e-10
C1orf35	1.15881	8.90578e-12	1.40984e-10
RFC4	1.50995	8.97825e-12	1.42014e-10
PER3	-1.49111	9.11944e-12	1.44128e-10
SLC39A4	2.07548	9.25694e-12	1.4618e-10
MEDAG	-2.29281	9.77929e-12	1.54302e-10
FGF7	-2.4921	9.94501e-12	1.56787e-10
LPAR1	-1.52224	9.95671e-12	1.56843e-10
PDGFD	-1.80169	1.00157e-11	1.57642e-10
CYYR1	-1.36559	1.01262e-11	1.59251e-10
CDC25A	1.78086	1.01425e-11	1.59377e-10
NAGS	2.25793	1.01529e-11	1.59408e-10
UNC5C	-1.93268	1.01989e-11	1.6e-10
TRIP13	2.18545	1.02513e-11	1.60691e-10
DCLK1	-2.37079	1.0384e-11	1.62637e-10
NFIB	-1.47148	1.04985e-11	1.64296e-10
GPRIN1	2.80667	1.0555e-11	1.65045e-10
SNTG2	-2.4995	1.06889e-11	1.67004e-10
C1QTNF6	2.61337	1.07361e-11	1.67605e-10
CCNE1	2.33087	1.0777e-11	1.67971e-10
PCNA	1.42604	1.07771e-11	1.67971e-10
PRKAR2B	-1.83891	1.09627e-11	1.70703e-10
CEP126	-1.57228	1.09703e-11	1.70703e-10
LCN6	-2.81555	1.10719e-11	1.72144e-10
TACC1	-1.55672	1.10954e-11	1.72371e-10
LMX1A	-3.43929	1.11461e-11	1.73018e-10
ARMCX1	-1.76736	1.11603e-11	1.73097e-10
HIST1H2AD	4.54021	1.1177e-11	1.73216e-10
PRR19	1.90639	1.1605e-11	1.79704e-10
FBXW9	1.13231	1.1748e-11	1.81772e-10
ENTHD2	1.18075	1.1812e-11	1.82614e-10
PMP22	-1.78345	1.22039e-11	1.88521e-10
DDOST	0.952486	1.22304e-11	1.88777e-10
MYBL2	2.54606	1.22742e-11	1.89298e-10
SPATA4	-2.33962	1.22839e-11	1.89298e-10
KIAA1524	1.71164	1.23161e-11	1.89642e-10
ACTN1	-1.45149	1.23554e-11	1.90095e-10
RFC2	1.12911	1.24877e-11	1.91976e-10
MAP3K8	-1.28143	1.25132e-11	1.92214e-10
OLFM1	-2.22882	1.25866e-11	1.93187e-10
FOXM1	2.1615	1.27355e-11	1.95316e-10
USP2	-1.93911	1.28306e-11	1.96616e-10
HECTD2	-1.11579	1.30135e-11	1.99259e-10
CDCA5	2.01348	1.30369e-11	1.99458e-10
DLC1	-1.51715	1.3087e-11	2.00065e-10
NUDT5	1.13221	1.40664e-11	2.14866e-10
PPP1R15B	-0.83659	1.4333e-11	2.18765e-10
SMYD2	1.18178	1.43736e-11	2.19208e-10
C22orf39	-0.91402	1.45766e-11	2.22128e-10
TMEM249	2.97348	1.49767e-11	2.28044e-10
NTF3	-2.27166	1.51157e-11	2.29977e-10
UNG	1.06236	1.5473e-11	2.35226e-10
STRA13	1.31279	1.5753e-11	2.39293e-10
GID4	-0.874908	1.5829e-11	2.40257e-10
KAT2A	1.27647	1.59333e-11	2.41649e-10
NR2F1	-1.72089	1.68431e-11	2.55245e-10
EFNA4	1.47026	1.69783e-11	2.5709e-10
TMEM60	0.932839	1.71451e-11	2.5941e-10
DTL	1.84631	1.73599e-11	2.62453e-10
WDR4	1.21459	1.75209e-11	2.64679e-10
FANCG	1.32079	1.75816e-11	2.65387e-10
PDIA3	0.968288	1.78548e-11	2.69298e-10
RAD51AP1	1.92598	1.78751e-11	2.69391e-10
POP7	1.12773	1.86847e-11	2.81373e-10
WNT3	2.44099	1.90869e-11	2.87204e-10
TMEM223	1.14691	1.91477e-11	2.87893e-10
ZDHHC24	1.10967	1.92222e-11	2.88785e-10
SNRPB	1.20548	1.93077e-11	2.89842e-10
RBFOX2	-0.831042	1.9445e-11	2.91675e-10
ATP13A2	1.08862	1.94996e-11	2.92264e-10
ENTPD6	1.08042	1.97214e-11	2.95358e-10
BRCA2	1.83155	2.03366e-11	3.04334e-10
VAMP2	-0.897767	2.09164e-11	3.12767e-10
LRRC70	-1.52336	2.11148e-11	3.15486e-10
RAD54B	1.63864	2.12567e-11	3.17314e-10
ZNF707	1.02369	2.12741e-11	3.17314e-10
KATNAL1	-1.69367	2.12868e-11	3.17314e-10
BRI3BP	1.36047	2.13043e-11	3.17328e-10
ZMYND11	-0.88744	2.14271e-11	3.1891e-10
FAM124A	-1.78336	2.15607e-11	3.20648e-10
CDK15	-1.79954	2.16378e-11	3.21546e-10
MUSK	-2.30892	2.18109e-11	3.23866e-10
TXLNB	-1.84364	2.21047e-11	3.27974e-10
CIT	1.64645	2.27455e-11	3.37221e-10
CHMP3	-0.710962	2.27946e-11	3.37688e-10
AFAP1	-1.2717	2.34055e-11	3.4647e-10
CA5B	-0.929472	2.46363e-11	3.64407e-10
SOWAHC	-1.40413	2.46876e-11	3.64885e-10
MTHFD1L	1.59124	2.54395e-11	3.75708e-10
EEF1A1	-0.897392	2.61056e-11	3.85249e-10
DDX55	0.968691	2.63804e-11	3.89005e-10
CD200	-1.76734	2.68242e-11	3.95244e-10
TUBG1	1.11033	2.83952e-11	4.18071e-10
ALKBH6	1.42994	2.88376e-11	4.24258e-10
SPC25	1.88299	2.89521e-11	4.25616e-10
SMG7	0.74753	2.90729e-11	4.27065e-10
GPR89A	1.07541	2.93482e-11	4.30778e-10
MOB2	-0.841134	2.95424e-11	4.33295e-10
PRX	-1.24653	2.99577e-11	4.39051e-10
HIST1H3D	3.63842	3.03422e-11	4.44347e-10
KIF26B	2.82954	3.03948e-11	4.44777e-10
BIRC5	2.00785	3.11879e-11	4.56033e-10
CCDC50	-0.855879	3.12812e-11	4.57049e-10
FEM1C	-0.849403	3.53351e-11	5.15887e-10
MTG1	1.40592	3.57813e-11	5.22004e-10
MAPKBP1	-0.968607	3.58565e-11	5.22702e-10
HIST1H2BD	2.48175	3.59791e-11	5.24091e-10
C8orf4	-1.97876	3.69222e-11	5.3742e-10
ATL1	-1.33014	3.74755e-11	5.4506e-10
C2orf68	1.0065	3.75094e-11	5.45138e-10
CHAF1A	1.18227	3.7927e-11	5.50789e-10
FGF13	-1.93862	3.81912e-11	5.54206e-10
KIAA0430	-0.745262	3.84099e-11	5.56958e-10
FASTKD3	1.08011	3.85702e-11	5.58859e-10
AUP1	0.961682	3.94024e-11	5.70486e-10
MRM1	1.28457	4.07337e-11	5.89315e-10
PPM1K	-1.26801	4.08282e-11	5.90237e-10
HMGN1	0.922317	4.08963e-11	5.90776e-10
EEF2K	-0.868383	4.12004e-11	5.9472e-10
DAGLB	0.84049	4.16033e-11	6.00084e-10
TEFM	0.949757	4.18842e-11	6.03681e-10
DHX37	0.825043	4.20908e-11	6.06203e-10
OTX1	2.50773	4.31846e-11	6.21489e-10
LIX1L	-1.23582	4.33729e-11	6.2373e-10
RHNO1	0.999552	4.35347e-11	6.25587e-10
LGI1	-3.12181	4.38323e-11	6.29391e-10
TPSB2	-2.14404	4.39615e-11	6.30609e-10
COL4A6	-2.14951	4.3983e-11	6.30609e-10
XRCC3	1.25664	4.53699e-11	6.50008e-10
FEN1	1.58609	4.64027e-11	6.64307e-10
MTMR10	-0.874748	4.65069e-11	6.65302e-10
CDC7	1.57855	4.65712e-11	6.65725e-10
TMEM8B	-1.0469	4.71535e-11	6.73547e-10
OXLD1	1.32039	4.75773e-11	6.79094e-10
FOSL1	-1.90007	4.76715e-11	6.79931e-10
DAZAP1	0.728937	4.79441e-11	6.8331e-10
SALL4	3.24743	4.85299e-11	6.90781e-10
DUSP19	-1.16826	4.85404e-11	6.90781e-10
PRDM8	-1.84082	4.88439e-11	6.94585e-10
DARS2	1.30346	4.977e-11	7.07229e-10
KCNH2	-2.56116	5.02557e-11	7.13601e-10
SDC3	-1.22417	5.07279e-11	7.19772e-10
KDELR1	0.867044	5.09314e-11	7.22125e-10
TBC1D31	1.1413	5.13049e-11	7.26882e-10
COL4A4	-2.18129	5.43614e-11	7.69618e-10
SERPINB12	-3.88826	5.45688e-11	7.71984e-10
DNMT3B	2.31697	5.48982e-11	7.7607e-10
CELSR3	2.74203	5.54221e-11	7.82899e-10
CENPU	1.6914	5.57591e-11	7.87078e-10
NTNG1	-2.66685	5.58136e-11	7.87267e-10
OPN1SW	-1.19036	5.6035e-11	7.89809e-10
ATP13A1	0.897977	5.66592e-11	7.9802e-10
ELN	-2.12578	5.8275e-11	8.20175e-10
TRMU	1.05715	5.83297e-11	8.20341e-10
SASS6	1.29392	5.86047e-11	8.23605e-10
CREB5	-2.00667	5.8703e-11	8.24381e-10
CKS1B	1.56126	6.0111e-11	8.43022e-10
KIAA0907	1.307	6.01184e-11	8.43022e-10
TMC6	1.45781	6.0872e-11	8.52964e-10
CDKN2AIP	-0.775969	6.10106e-11	8.54283e-10
CEP131	1.41497	6.15104e-11	8.60652e-10
SLC8A3	-2.4017	6.58505e-11	9.20705e-10
EPB41L2	-1.34204	6.65276e-11	9.29493e-10
TMEM88	-1.43186	6.65994e-11	9.29819e-10
PLXNA1	1.42557	6.91519e-11	9.64751e-10
RELL2	1.73868	7.07679e-11	9.85924e-10
PAFAH1B3	1.75441	7.07724e-11	9.85924e-10
KCNJ8	-1.71456	7.13509e-11	9.93261e-10
C12orf76	0.887538	7.14593e-11	9.94047e-10
FAM111B	2.29257	7.16223e-11	9.95592e-10
PLA2G15	1.22557	7.1806e-11	9.97421e-10
RBL1	1.26852	7.26531e-11	1.00846e-09
PFDN6	1.229	7.32145e-11	1.01551e-09
ZDHHC16	0.81744	7.33242e-11	1.01568e-09
KIF14	2.11372	7.33328e-11	1.01568e-09
ZGRF1	1.51591	7.3933e-11	1.0229e-09
HIST2H2BF	3.81105	7.39608e-11	1.0229e-09
CASP6	1.12609	7.65346e-11	1.05773e-09
ST8SIA1	-1.91427	7.67326e-11	1.05971e-09
CST1	7.83979	8.04297e-11	1.10996e-09
UNC119	1.06158	8.1298e-11	1.12114e-09
ZFP36L1	-1.03684	8.2504e-11	1.13695e-09
RAE1	0.846514	8.26229e-11	1.13777e-09
PSRC1	1.63976	8.63398e-11	1.1881e-09
CEP55	1.85087	8.85067e-11	1.21705e-09
C1orf174	0.718478	8.97679e-11	1.2335e-09
PDLIM5	-1.03458	9.10721e-11	1.25053e-09
RUVBL1	1.11227	9.20623e-11	1.26322e-09
RFWD3	1.06224	9.23056e-11	1.26565e-09
PTGES3L-AARSD1	-1.95552	9.5757e-11	1.31204e-09
COL11A1	5.84764	9.60845e-11	1.31558e-09
THAP2	-0.950949	9.61554e-11	1.31561e-09
FOXK2	0.690897	9.63904e-11	1.31789e-09
LDLR	-1.60595	9.68597e-11	1.32336e-09
CCSAP	1.30251	9.70092e-11	1.32446e-09
POLA2	1.14712	9.80242e-11	1.33736e-09
PSMD3	1.02207	9.8326e-11	1.34052e-09
DYNAP	-3.7777	9.90722e-11	1.34974e-09
ODC1	-1.50458	1.00974e-10	1.37467e-09
NAMPT	-1.42206	1.01273e-10	1.37776e-09
TMUB1	1.15691	1.04334e-10	1.41839e-09
RHBDF2	1.32686	1.05535e-10	1.4337e-09
FETUB	-3.46785	1.07421e-10	1.45829e-09
NFKBIZ	-1.4168	1.07781e-10	1.46214e-09
AP5Z1	0.928203	1.0843e-10	1.4699e-09
TOR3A	0.900374	1.09535e-10	1.48384e-09
PDRG1	1.14799	1.0987e-10	1.48733e-09
CASC5	1.80298	1.12077e-10	1.51612e-09
UBR1	-0.821297	1.13778e-10	1.53804e-09
NRXN2	-2.04321	1.1401e-10	1.5401e-09
HIST1H3G	4.42632	1.14446e-10	1.54489e-09
ALKBH4	0.907192	1.14721e-10	1.54752e-09
TMEM69	0.869716	1.16414e-10	1.56926e-09
TRIM59	1.30044	1.16923e-10	1.57447e-09
CD99L2	-1.19641	1.16965e-10	1.57447e-09
SAC3D1	1.62386	1.17143e-10	1.57576e-09
SELE	-2.4809	1.17437e-10	1.5786e-09
NFATC2	-1.51761	1.17943e-10	1.58429e-09
KIF5B	-0.776956	1.18482e-10	1.59042e-09
ADCY2	-2.31709	1.21074e-10	1.62407e-09
DCAF12L1	-3.52753	1.21919e-10	1.63426e-09
NELFCD	0.907528	1.22467e-10	1.64046e-09
LSM4	1.01586	1.22647e-10	1.64173e-09
ARG2	-1.59663	1.23272e-10	1.64894e-09
FYN	-1.40366	1.23527e-10	1.6512e-09
SLC50A1	1.3364	1.26932e-10	1.69552e-09
UTRN	-1.33615	1.27056e-10	1.696e-09
PTGDS	-2.2891	1.27741e-10	1.7028e-09
HIST1H2AE	3.65448	1.27743e-10	1.7028e-09
STMN1	1.77504	1.32848e-10	1.76962e-09
POLR2G	0.935483	1.33644e-10	1.77898e-09
STX12	-0.615139	1.35478e-10	1.80214e-09
DHCR7	1.59205	1.36533e-10	1.81491e-09
CRISP3	-3.25982	1.36914e-10	1.81804e-09
PSMB2	0.875795	1.36958e-10	1.81804e-09
KIAA1841	1.22483	1.37378e-10	1.82235e-09
TOR2A	1.03413	1.37776e-10	1.82637e-09
GSG2	1.96949	1.44211e-10	1.91034e-09
BUB3	0.833575	1.48084e-10	1.9603e-09
PNPLA7	-1.45954	1.49678e-10	1.98003e-09
C15orf59	-2.33239	1.49886e-10	1.98141e-09
EMILIN1	-1.91256	1.50719e-10	1.99105e-09
RHEBL1	1.97465	1.52359e-10	2.01133e-09
NR2C2AP	1.10991	1.52958e-10	2.01784e-09
GINS2	1.65355	1.54196e-10	2.03277e-09
CST2	6.0522	1.56836e-10	2.06616e-09
AP1S1	1.06838	1.62639e-10	2.14114e-09
PRDM1	-1.5358	1.6476e-10	2.16756e-09
MTERF1	0.862428	1.70151e-10	2.23696e-09
CRYM	-2.38434	1.71002e-10	2.2466e-09
MTERF3	0.926411	1.71192e-10	2.24756e-09
FAM110A	1.35418	1.76319e-10	2.31328e-09
MAP4	-0.793742	1.76842e-10	2.31856e-09
TSC22D3	-1.33214	1.77805e-10	2.32958e-09
UFSP2	-0.737734	1.80278e-10	2.36037e-09
PDXK	1.22563	1.83843e-10	2.4054e-09
VSIG10L	-2.10328	1.8836e-10	2.46283e-09
OTC	-3.25314	1.89308e-10	2.47353e-09
ETV4	2.6761	1.91454e-10	2.49986e-09
GRIN2D	3.74417	1.93842e-10	2.52932e-09
HIST1H2BJ	3.24053	2.01526e-10	2.6278e-09
RANBP1	1.1958	2.02035e-10	2.63263e-09
CHURC1	-0.902888	2.0286e-10	2.6416e-09
TBRG4	0.861437	2.04244e-10	2.65781e-09
PGS1	0.762432	2.06614e-10	2.68682e-09
ATAD2	1.50284	2.09626e-10	2.72415e-09
DCT	-2.65317	2.10773e-10	2.73719e-09
EZH1	-0.799786	2.12223e-10	2.75415e-09
STARD8	-1.434	2.12682e-10	2.75824e-09
FAM64A	2.23767	2.14405e-10	2.7787e-09
C1orf159	1.35144	2.21716e-10	2.87152e-09
SLC25A12	-0.902126	2.24257e-10	2.90246e-09
MFSD13A	1.39297	2.283e-10	2.95279e-09
PLEKHO2	-1.14472	2.3482e-10	3.03507e-09
PEAK1	-0.954693	2.35154e-10	3.03733e-09
PRC1	1.60669	2.37446e-10	3.06488e-09
RNFT2	2.29606	2.37793e-10	3.06729e-09
DTYMK	1.22088	2.40857e-10	3.10472e-09
KCNS2	-2.17997	2.44038e-10	3.14361e-09
ZHX1-C8orf76	1.41672	2.54027e-10	3.27009e-09
PCM1	-0.824271	2.55488e-10	3.28669e-09
KAT6B	-0.980355	2.66547e-10	3.42665e-09
SH3BP2	1.12159	2.67632e-10	3.4383e-09
EEF1E1	1.04909	2.70641e-10	3.47283e-09
C2orf44	0.958691	2.70683e-10	3.47283e-09
PBX1	-1.39438	2.71247e-10	3.47773e-09
PKMYT1	1.93205	2.71719e-10	3.48145e-09
KLHL40	-2.88368	2.73163e-10	3.49762e-09
MFSD3	1.5553	2.74332e-10	3.51024e-09
NEK9	-0.7421	2.80581e-10	3.58781e-09
ABCB4	-1.35896	2.82258e-10	3.60684e-09
SMG9	0.97515	2.85381e-10	3.64432e-09
ZNF92	1.3705	2.92081e-10	3.72739e-09
UBC	-0.718364	2.96562e-10	3.78205e-09
MCL1	-0.957013	3.00367e-10	3.82803e-09
HM13	0.974296	3.07105e-10	3.9113e-09
EDEM2	0.962139	3.12766e-10	3.98076e-09
UBE2Q1	0.697052	3.15079e-10	4.00752e-09
CHAC1	2.27136	3.16819e-10	4.02699e-09
IL11RA	-1.18463	3.17123e-10	4.02818e-09
TMEM44	1.32592	3.18991e-10	4.04923e-09
MGAT4B	1.00261	3.20186e-10	4.0617e-09
OSBPL5	-0.970174	3.21642e-10	4.07747e-09
WDR90	1.37619	3.22123e-10	4.08086e-09
SIX4	1.73297	3.22474e-10	4.08261e-09
SGO2	1.42699	3.37634e-10	4.27172e-09
ETF1	-0.721088	3.3891e-10	4.28504e-09
NIT2	0.900726	3.39141e-10	4.28512e-09
VPS13D	-0.779906	3.39519e-10	4.28707e-09
PNKP	1.0773	3.40733e-10	4.29956e-09
RP11-500G10.1	-1.27662	3.48122e-10	4.38992e-09
ENPP3	-2.01928	3.56941e-10	4.49816e-09
DDX56	0.793215	3.59761e-10	4.53071e-09
RGCC	-1.34046	3.72286e-10	4.68533e-09
IL1RAPL1	-2.56975	3.72603e-10	4.68533e-09
ERAL1	0.950018	3.72772e-10	4.68533e-09
PITPNM2	-1.15646	3.74616e-10	4.70542e-09
ITPRIP	-1.23968	3.93332e-10	4.93727e-09
CABS1	-3.00864	3.93961e-10	4.94193e-09
PIGW	0.974259	4.00914e-10	5.02585e-09
MYOZ3	-1.92772	4.02093e-10	5.03734e-09
TOPBP1	1.04377	4.11934e-10	5.15725e-09
ALDH18A1	0.769231	4.14555e-10	5.18668e-09
CCDC189	1.76907	4.17067e-10	5.2147e-09
HIST3H2BB	2.963	4.20442e-10	5.25347e-09
ECSCR	-1.47932	4.33304e-10	5.41066e-09
GEMIN6	0.987391	4.35351e-10	5.43267e-09
TDP1	0.821486	4.38158e-10	5.46413e-09
EVA1C	-1.6895	4.43788e-10	5.53074e-09
GPS1	0.845544	4.49565e-10	5.59909e-09
CD3EAP	1.27069	4.51939e-10	5.62501e-09
CSTA	-2.11119	4.65831e-10	5.79415e-09
CLK2	1.0746	4.76693e-10	5.92541e-09
CENPL	1.27023	4.80555e-10	5.96955e-09
MYO18B	-2.54526	4.83602e-10	6.0035e-09
GLIPR1L2	-1.46915	4.89662e-10	6.07478e-09
POLG2	1.02879	4.90206e-10	6.0776e-09
ARRDC4	-1.35399	4.96788e-10	6.15522e-09
ALG6	0.857934	4.99301e-10	6.17973e-09
E2F7	2.26658	4.99411e-10	6.17973e-09
C1orf112	1.64752	5.08311e-10	6.2858e-09
TSHZ1	-1.0312	5.10612e-10	6.31018e-09
POLE	1.07674	5.1877e-10	6.40686e-09
RDH12	-2.37002	5.26078e-10	6.49293e-09
CCNE2	2.11491	5.41042e-10	6.67332e-09
CENPF	1.78092	5.4823e-10	6.75762e-09
HAUS8	1.00136	5.48613e-10	6.75799e-09
MAS1L	-3.03184	5.55592e-10	6.83957e-09
IER2	-1.02814	5.58524e-10	6.87124e-09
OXSM	0.959683	5.6158e-10	6.90441e-09
PCDHGB7	-1.75671	5.63727e-10	6.92636e-09
KIF22	1.25825	5.67366e-10	6.9666e-09
CLIP1	-0.94883	5.70187e-10	6.99676e-09
MTG2	0.786816	5.72078e-10	7.01547e-09
SLC12A8	2.11226	5.77243e-10	7.07427e-09
RHBDD3	1.10735	5.78182e-10	7.08125e-09
MAP3K3	-0.798001	5.8625e-10	7.17548e-09
RCVRN	-2.03741	5.86748e-10	7.17698e-09
RTN4R	2.36062	5.89141e-10	7.20165e-09
NMRK2	-2.79476	6.00241e-10	7.33267e-09
TMEM74B	2.98043	6.07825e-10	7.42058e-09
TMTC1	-1.86656	6.09572e-10	7.43717e-09
NAP1L3	-1.96472	6.11495e-10	7.45588e-09
RDH5	-1.44618	6.16006e-10	7.5061e-09
ACSM5	-1.99067	6.20841e-10	7.56021e-09
CLN6	1.12225	6.3593e-10	7.73903e-09
TPM3	0.936587	6.4717e-10	7.87082e-09
GULP1	-1.69877	6.65139e-10	8.08423e-09
EBF3	-1.65929	6.66615e-10	8.09702e-09
NCAPG2	1.4518	6.75904e-10	8.20466e-09
GRIK5	-1.9916	6.78733e-10	8.23377e-09
PYGO2	0.829423	7.00908e-10	8.4974e-09
MRPS26	1.13421	7.02292e-10	8.50879e-09
FCER1A	-2.13289	7.03571e-10	8.5189e-09
RAB27A	-1.02067	7.06358e-10	8.54724e-09
KLHL33	-2.68287	7.11485e-10	8.60385e-09
POC1A	1.45954	7.16245e-10	8.65594e-09
GNG5	0.842266	7.27072e-10	8.78125e-09
DKC1	0.964428	7.33679e-10	8.85546e-09
MECP2	-0.6139	7.43378e-10	8.96688e-09
BAX	0.994452	7.54645e-10	9.09705e-09
RSPO1	-2.28182	7.74411e-10	9.32946e-09
ITM2A	-2.02021	7.75347e-10	9.33487e-09
DUS4L	0.909014	7.89804e-10	9.50295e-09
FAM149A	-1.88676	7.98138e-10	9.5972e-09
PREB	0.803673	8.07385e-10	9.7023e-09
ANKRD53	-1.48976	8.20158e-10	9.84961e-09
LRRTM1	-2.9965	8.25312e-10	9.9053e-09
CNPY2	1.12104	8.37425e-10	1.00444e-08
MFN2	-0.716186	8.41208e-10	1.00834e-08
ATXN1	-1.2644	8.42914e-10	1.00976e-08
TSEN54	0.962755	8.48738e-10	1.0161e-08
DEPDC1	1.9467	8.57456e-10	1.02589e-08
ABCB9	1.26807	8.59093e-10	1.02721e-08
PYCRL	1.2975	8.8747e-10	1.06048e-08
CSPG4	-1.78149	8.93977e-10	1.06759e-08
OR2B6	4.2036	9.31588e-10	1.11181e-08
ALDH2	-1.73415	9.32163e-10	1.11181e-08
CCDC110	-1.84301	9.37237e-10	1.11716e-08
RORB	-2.32627	9.48928e-10	1.13039e-08
FAM162B	-1.57547	9.57616e-10	1.14003e-08
CLIP4	-1.39417	9.64634e-10	1.14767e-08
CHIC1	-0.929216	9.81763e-10	1.16733e-08
MYC	-1.62585	9.94917e-10	1.18224e-08
2020-09-10	-0.92849	9.99399e-10	1.18682e-08
TRPC1	-1.39843	1.01794e-09	1.20791e-08
LIN9	1.14391	1.01842e-09	1.20791e-08
TMEM201	0.933107	1.03228e-09	1.2236e-08
HIST1H2BO	5.0046	1.03321e-09	1.22394e-08
YIF1B	1.22509	1.0443e-09	1.23631e-08
LMNB2	1.22657	1.07381e-09	1.26983e-08
DSCC1	1.57089	1.07394e-09	1.26983e-08
SLURP1	-3.17335	1.1006e-09	1.30056e-08
MRPL38	0.946623	1.1036e-09	1.30329e-08
CACYBP	0.968068	1.11294e-09	1.31351e-08
RGS19	1.15721	1.13825e-09	1.34256e-08
SAMD1	0.985243	1.17987e-09	1.39079e-08
BOLA3	1.05724	1.18187e-09	1.3923e-08
SLC25A17	0.702664	1.20058e-09	1.41347e-08
NOL11	0.720054	1.20135e-09	1.4135e-08
CKLF	1.18225	1.26495e-09	1.48742e-08
HIST1H4I	2.12719	1.2665e-09	1.48834e-08
ZDHHC23	1.51847	1.27722e-09	1.49878e-08
GNAQ	-0.939335	1.27732e-09	1.49878e-08
SCRG1	-2.72585	1.27774e-09	1.49878e-08
HDAC5	-0.814133	1.29108e-09	1.5135e-08
MRPL17	0.927502	1.29236e-09	1.51407e-08
TCHH	-2.5323	1.2949e-09	1.51613e-08
RASSF8	-1.41145	1.31722e-09	1.54131e-08
RCCD1	0.970501	1.31985e-09	1.54345e-08
CKM	-2.05696	1.32968e-09	1.55399e-08
SNTA1	-1.21529	1.33246e-09	1.55606e-08
RNF115	-0.637607	1.33307e-09	1.55606e-08
APEX2	0.930872	1.35075e-09	1.5755e-08
FZD2	2.1282	1.35137e-09	1.5755e-08
SMARCD1	0.720971	1.3571e-09	1.58107e-08
FTSJ2	0.735437	1.3578e-09	1.58107e-08
PPP2CB	-0.767816	1.36188e-09	1.58486e-08
STC1	-1.69062	1.36659e-09	1.58937e-08
FSHR	-3.16872	1.38063e-09	1.60473e-08
PRR5-ARHGAP8	2.43379	1.40074e-09	1.62712e-08
SOX4	1.78225	1.40674e-09	1.63309e-08
HCN3	1.64926	1.41631e-09	1.64322e-08
ULBP1	3.15032	1.41897e-09	1.6453e-08
TMEM138	0.908082	1.42836e-09	1.65519e-08
FAM46C	-1.47771	1.43231e-09	1.65876e-08
RGS9	-1.82577	1.46297e-09	1.69324e-08
FAM110B	-1.79507	1.46424e-09	1.69369e-08
TTBK2	-0.804358	1.47611e-09	1.70639e-08
MYL6	-0.869299	1.50178e-09	1.73502e-08
SAMD8	-0.832436	1.51381e-09	1.74786e-08
CKAP2	1.29499	1.51798e-09	1.75162e-08
MOV10	1.00166	1.52728e-09	1.76121e-08
CNTNAP1	-1.30323	1.52813e-09	1.76121e-08
NEXMIF	-2.48232	1.53324e-09	1.76604e-08
HIST1H1C	2.61216	1.55941e-09	1.7951e-08
BDNF	-1.96063	1.57328e-09	1.80968e-08
MANF	1.0788	1.57397e-09	1.80968e-08
TMEM104	0.942905	1.57491e-09	1.80968e-08
DCAF15	0.837562	1.58638e-09	1.82177e-08
TARBP1	1.16689	1.58766e-09	1.82215e-08
LIME1	1.63078	1.60333e-09	1.83903e-08
SLC8A2	-2.12311	1.61115e-09	1.84689e-08
FAM136A	0.946218	1.61827e-09	1.85395e-08
MNT	-0.741712	1.62844e-09	1.86449e-08
STK32B	-1.85131	1.63521e-09	1.87112e-08
STRN3	-0.778272	1.64807e-09	1.8847e-08
CMC1	0.848366	1.65719e-09	1.894e-08
FIGNL1	1.28304	1.66182e-09	1.89816e-08
CCDC14	1.40312	1.66309e-09	1.89848e-08
PALB2	1.02848	1.67818e-09	1.91456e-08
RAD18	1.13174	1.70801e-09	1.94744e-08
MARCH2	-0.809742	1.71888e-09	1.95867e-08
C7orf49	0.811634	1.72014e-09	1.95893e-08
CEP85	1.24652	1.73083e-09	1.96994e-08
ACP1	0.775735	1.74055e-09	1.97982e-08
NT5DC4	2.6387	1.79526e-09	2.04084e-08
PKHD1L1	-2.20936	1.818e-09	2.06547e-08
DPY30	0.802884	1.83207e-09	2.08022e-08
PTGER3	-2.22818	1.85372e-09	2.10356e-08
SFXN1	0.87017	1.86007e-09	2.10951e-08
EVA1A	3.80064	1.86356e-09	2.11222e-08
TCEAL4	-0.840695	1.89416e-09	2.14563e-08
KCTD12	-1.38924	1.91358e-09	2.16635e-08
PRSS35	-2.08336	1.92017e-09	2.17253e-08
SAMD15	1.63999	1.93122e-09	2.18374e-08
NUP62	0.748744	1.95273e-09	2.20676e-08
COLEC12	-2.0526	2.06375e-09	2.33084e-08
ZXDB	-0.830256	2.0659e-09	2.3319e-08
GRIN3B	3.0286	2.09152e-09	2.35942e-08
PRKACB	-1.11416	2.1001e-09	2.36771e-08
SMPD4	0.70329	2.117e-09	2.38537e-08
CUTC	-0.791485	2.1345e-09	2.40366e-08
ANKRD29	-2.07663	2.13838e-09	2.40662e-08
TTI1	0.792189	2.148e-09	2.41603e-08
CCDC18	1.27382	2.1504e-09	2.41731e-08
ERCC6L2	-0.849664	2.20746e-09	2.47999e-08
WISP2	-2.40093	2.21483e-09	2.48682e-08
HIST1H2BG	3.70327	2.24865e-09	2.52331e-08
UBE2Q2	-0.83522	2.25527e-09	2.52925e-08
EIF4B	-0.733387	2.25732e-09	2.53008e-08
PPP1R16A	1.32623	2.27311e-09	2.54628e-08
RPA3	1.10676	2.27539e-09	2.54735e-08
CHRNA1	4.14362	2.29037e-09	2.56262e-08
KLHL17	1.4718	2.31633e-09	2.59015e-08
COQ10B	-0.660085	2.33149e-09	2.60558e-08
TTF2	1.05497	2.34158e-09	2.6143e-08
FAM175A	-0.873006	2.34202e-09	2.6143e-08
OCIAD2	1.32235	2.35774e-09	2.63031e-08
TRAF2	1.07028	2.36368e-09	2.63541e-08
FASN	1.55586	2.40623e-09	2.68105e-08
FAM117A	-0.998983	2.40741e-09	2.68105e-08
HIST1H2BH	3.82925	2.43492e-09	2.71011e-08
ZNF728	-2.95063	2.44221e-09	2.71664e-08
ANKEF1	1.37735	2.48106e-09	2.75825e-08
SPNS1	1.01381	2.48462e-09	2.76061e-08
OGFOD2	0.868089	2.50737e-09	2.78427e-08
MCM7	1.10298	2.54713e-09	2.82679e-08
NRP2	-1.66397	2.55339e-09	2.83209e-08
EXOSC10	0.646753	2.5645e-09	2.84276e-08
TNNI3	5.79053	2.59199e-09	2.87158e-08
ZKSCAN4	0.888009	2.60102e-09	2.87992e-08
BOP1	1.30629	2.62894e-09	2.90915e-08
VSIG1	-2.28306	2.63817e-09	2.91768e-08
RPN2	0.905059	2.6659e-09	2.94665e-08
PAICS	1.07122	2.68915e-09	2.97063e-08
C17orf62	0.866985	2.70411e-09	2.98543e-08
C1orf53	1.63042	2.70927e-09	2.98941e-08
MIIP	1.15695	2.72134e-09	3.00099e-08
ZMYND19	1.02606	2.74533e-09	3.02571e-08
ATP6V0B	0.963478	2.74851e-09	3.02747e-08
SEMA4F	1.35657	2.77677e-09	3.05684e-08
CPSF3	0.746772	2.80554e-09	3.08674e-08
SLC29A2	1.93678	2.83388e-09	3.11613e-08
COA6	1.02194	2.83686e-09	3.11762e-08
NFATC1	-1.5146	2.89568e-09	3.18043e-08
HDGF	0.932943	2.89779e-09	3.18092e-08
GTPBP2	0.959963	2.9547e-09	3.24153e-08
TMCO6	1.00748	3.01457e-09	3.30533e-08
XPO5	0.894738	3.03239e-09	3.32297e-08
ABCC10	0.847372	3.06961e-09	3.36183e-08
ABCF3	0.63414	3.09291e-09	3.38542e-08
PPARGC1B	-1.32433	3.12391e-09	3.41739e-08
SLC35B2	0.945441	3.13659e-09	3.42931e-08
HACD1	-1.74046	3.16905e-09	3.46281e-08
NCAPD2	1.22956	3.18628e-09	3.47966e-08
CXCL2	-2.19217	3.20659e-09	3.49985e-08
E2F1	1.89557	3.22801e-09	3.52106e-08
ZHX2	-0.89177	3.22971e-09	3.52106e-08
EHBP1L1	-0.847497	3.24175e-09	3.53218e-08
SLC39A7	0.980802	3.26184e-09	3.55205e-08
MNX1	3.41162	3.28009e-09	3.5699e-08
TRMT2A	1.08067	3.28702e-09	3.57495e-08
PDE7B	-1.63631	3.28847e-09	3.57495e-08
ARHGAP11A	1.44608	3.37506e-09	3.667e-08
STRIP2	2.33008	3.38053e-09	3.67086e-08
SAPCD1	2.23771	3.39068e-09	3.6798e-08
KIF24	1.58164	3.40053e-09	3.6884e-08
EFR3B	-1.6852	3.4376e-09	3.7265e-08
PCK2	1.23762	3.46001e-09	3.74867e-08
UBE2S	1.496	3.49374e-09	3.78308e-08
ATP5J2	1.01179	3.51599e-09	3.80501e-08
ZFHX4	-2.02932	3.54097e-09	3.82988e-08
PRIM1	1.33215	3.54401e-09	3.83101e-08
TMEM177	1.03347	3.59106e-09	3.87969e-08
MYPOP	0.908682	3.6067e-09	3.89438e-08
YIPF2	0.934783	3.61334e-09	3.89936e-08
UGP2	-0.637368	3.61724e-09	3.90136e-08
PLEKHO1	-1.33226	3.64518e-09	3.92928e-08
ZNF530	1.15178	3.6498e-09	3.93205e-08
ANKRD62	-2.50815	3.68173e-09	3.96423e-08
RIBC2	1.96055	3.71048e-09	3.99293e-08
OSBPL1A	-1.17111	3.72306e-09	4.00423e-08
PDK2	-0.823641	3.75135e-09	4.03239e-08
SGMS2	-1.3369	3.78082e-09	4.06179e-08
SLC35C2	0.751207	3.86e-09	4.14453e-08
ZRANB1	-0.893746	3.87577e-09	4.15913e-08
SIRT7	1.03769	3.93819e-09	4.22374e-08
GSTM5	-2.13927	3.95821e-09	4.24284e-08
SNRPG	0.909064	3.97943e-09	4.2632e-08
TARS2	0.921334	4.00566e-09	4.2889e-08
MROH8	-1.18764	4.11481e-09	4.40331e-08
B3GNT4	2.35424	4.14283e-09	4.43082e-08
KCNK2	-2.39415	4.16166e-09	4.44847e-08
PARM1	-1.6985	4.19418e-09	4.48073e-08
NXPH4	3.89791	4.2298e-09	4.51492e-08
TNRC6C	-1.01172	4.23089e-09	4.51492e-08
HIST1H2AG	2.92885	4.26537e-09	4.54918e-08
TSTA3	1.14528	4.32736e-09	4.61272e-08
DOLPP1	0.969522	4.36242e-09	4.64751e-08
MICAL1	-1.06888	4.37703e-09	4.66048e-08
TFG	0.828766	4.39201e-09	4.67383e-08
P3H4	1.57062	4.41966e-09	4.70065e-08
CCDC178	-2.12126	4.43497e-09	4.71431e-08
CLSTN3	1.28567	4.44623e-09	4.72365e-08
DPH2	0.854824	4.47063e-09	4.74545e-08
TGM1	-2.55706	4.4717e-09	4.74545e-08
TSSC1	0.813288	4.4993e-09	4.7721e-08
ALOX12	-1.93132	4.50252e-09	4.77287e-08
ZC3H3	0.771548	4.51272e-09	4.78104e-08
PURA	-0.767015	4.59485e-09	4.86491e-08
CNGB1	3.92426	4.59696e-09	4.86491e-08
HCFC2	-0.819801	4.63571e-09	4.9032e-08
CENPM	1.62392	4.65855e-09	4.92464e-08
PBX3	-0.951421	4.67107e-09	4.93516e-08
UBE2O	0.725596	4.74595e-09	5.01151e-08
TMEM234	1.00925	4.76126e-09	5.0249e-08
MEX3A	2.70375	4.79836e-09	5.06126e-08
TBC1D10B	0.714739	4.80399e-09	5.06441e-08
RP3-329A5.4	-2.01131	4.83632e-09	5.0957e-08
HMBS	1.00984	4.97337e-09	5.23722e-08
C4orf48	2.58004	5.03051e-09	5.29447e-08
ULBP2	2.49899	5.03466e-09	5.29593e-08
SLC25A22	1.10733	5.05359e-09	5.31293e-08
CCND2	-1.7106	5.0821e-09	5.33997e-08
SCAMP3	0.812401	5.14178e-09	5.39972e-08
MTF2	0.836001	5.15408e-09	5.40967e-08
SLC39A11	1.11386	5.17535e-09	5.42901e-08
FTSJ1	0.884096	5.22687e-09	5.48006e-08
PLK3	-1.13637	5.2769e-09	5.52949e-08
PCGF2	1.21792	5.31283e-09	5.56409e-08
CDH24	1.54114	5.31588e-09	5.56424e-08
CEP152	1.19566	5.33243e-09	5.57852e-08
TFR2	2.56279	5.33806e-09	5.58137e-08
CCNI	-0.702892	5.37666e-09	5.61866e-08
LHX5	4.57305	5.48415e-09	5.72728e-08
PLCB3	0.919835	5.48659e-09	5.72728e-08
B3GALT2	-2.26098	5.53577e-09	5.77547e-08
FBXO41	1.56672	5.57333e-09	5.81149e-08
RFT1	0.718863	5.64473e-09	5.88274e-08
ACLY	0.884941	5.67155e-09	5.90748e-08
GKN2	-3.22114	5.72714e-09	5.96214e-08
PABPN1	0.884735	5.80306e-09	6.0379e-08
ARHGAP6	-1.94309	5.8203e-09	6.05255e-08
ATP8B2	-1.47028	5.83006e-09	6.05691e-08
GPC2	3.2031	5.83082e-09	6.05691e-08
YARS2	0.868783	5.89573e-09	6.12102e-08
GATA1	-1.74185	5.96919e-09	6.19392e-08
COPZ1	0.651943	6.02777e-09	6.25132e-08
SNRPC	0.907737	6.06212e-09	6.28355e-08
MATN3	2.25664	6.07609e-09	6.29462e-08
DNMT1	1.14118	6.16561e-09	6.38391e-08
ITPA	0.952418	6.18672e-09	6.4023e-08
ALG8	0.90598	6.21467e-09	6.42775e-08
GPR155	-1.33613	6.28181e-09	6.49369e-08
PPIL1	0.923801	6.33686e-09	6.54706e-08
CST4	7.8399	6.34931e-09	6.55639e-08
RFTN2	-1.13787	6.35402e-09	6.55772e-08
MRPL19	0.736047	6.37097e-09	6.57167e-08
PTPRN2	-1.74436	6.39585e-09	6.59379e-08
TIMM10B	-0.619582	6.46381e-09	6.66027e-08
JDP2	-1.21797	6.5069e-09	6.69853e-08
SFRP5	-2.89612	6.50794e-09	6.69853e-08
VPS25	0.759447	6.5215e-09	6.70888e-08
REEP2	-1.792	6.6307e-09	6.81755e-08
ZNF724P	2.11402	6.63769e-09	6.82108e-08
ZFYVE19	0.842348	6.65737e-09	6.83689e-08
ATAD3A	1.07286	6.66022e-09	6.83689e-08
ZDHHC12	1.19231	6.80292e-09	6.97965e-08
CXorf36	-1.22363	6.90007e-09	7.07375e-08
PHF1	-0.720708	6.90203e-09	7.07375e-08
HIST1H2BE	4.15934	6.95421e-09	7.12342e-08
LURAP1	-1.47705	7.09089e-09	7.25954e-08
CBX6	-1.27089	7.18637e-09	7.35336e-08
TYK2	0.770347	7.21924e-09	7.38305e-08
COL4A3BP	-0.733266	7.22762e-09	7.38768e-08
PLPP7	-1.76231	7.25891e-09	7.4157e-08
IL37	5.92485	7.263e-09	7.41593e-08
CACNB3	1.34176	7.29412e-09	7.44373e-08
MAPK15	2.95166	7.32841e-09	7.47474e-08
ADPRHL2	0.721845	7.4033e-09	7.54712e-08
FAM227A	2.0816	7.43722e-09	7.57588e-08
GSS	0.920524	7.43943e-09	7.57588e-08
KLF10	-1.11975	7.51555e-09	7.64933e-08
TRIM11	0.979313	7.54667e-09	7.67692e-08
PCDH9	-2.28386	7.5902e-09	7.7171e-08
KIZ	-1.09147	7.63377e-09	7.75571e-08
SYNGR2	1.03828	7.63627e-09	7.75571e-08
ARMC6	0.777203	7.64228e-09	7.7577e-08
NCAPD3	1.02701	7.65588e-09	7.7674e-08
TMPO	1.0944	7.69948e-09	7.80749e-08
EIF3L	-0.891402	7.78438e-09	7.8853e-08
CYS1	-1.83696	7.78445e-09	7.8853e-08
ZNF696	1.00667	7.80986e-09	7.90687e-08
LCN10	-2.70983	7.86819e-09	7.96171e-08
DCST1	2.02158	7.87855e-09	7.96798e-08
EPHX2	-1.59427	7.92815e-09	8.01392e-08
FKBPL	1.15492	7.95245e-09	8.03424e-08
APOC1	2.56601	7.97904e-09	8.05685e-08
RCBTB2	-1.00235	8.0126e-09	8.08648e-08
CSNK1G2	0.803675	8.05229e-09	8.12226e-08
MRPS15	0.917373	8.13483e-09	8.20119e-08
GIT1	0.892261	8.17332e-09	8.23566e-08
KDM1A	0.952214	8.2199e-09	8.27824e-08
CDCA7	1.93041	8.33126e-09	8.38599e-08
FAM163B	-2.28596	8.38035e-09	8.43096e-08
ICT1	0.847567	8.38651e-09	8.43274e-08
ISG15	2.5868	8.68738e-09	8.73068e-08
LSM8	0.680173	8.72247e-09	8.76134e-08
MTMR9	-0.75035	8.74256e-09	8.77692e-08
CCDC34	1.2415	8.80979e-09	8.83979e-08
MARCH4	5.82027	8.83696e-09	8.8624e-08
CBFB	0.757278	8.85606e-09	8.87692e-08
PHLDA1	-1.47605	8.90898e-09	8.92529e-08
ARL6IP1	1.03643	8.92946e-09	8.94112e-08
CDH19	-2.79707	9.00231e-09	9.00937e-08
ZNF438	-0.882724	9.10474e-09	9.10712e-08
CD81	-0.807327	9.15641e-09	9.15402e-08
RBM28	0.685153	9.20722e-09	9.20001e-08
UCK2	1.17892	9.23595e-09	9.22192e-08
SEM1	1.031	9.23877e-09	9.22192e-08
WFS1	-1.00164	9.27175e-09	9.25002e-08
PIGU	1.06332	9.39576e-09	9.36886e-08
PPP1R35	1.20516	9.4131e-09	9.38127e-08
SIM2	2.20236	9.46912e-09	9.43219e-08
CTU1	1.34256	9.53626e-09	9.49413e-08
DUSP4	-1.53771	9.55998e-09	9.5128e-08
JTB	0.854093	9.57943e-09	9.52721e-08
MFAP5	-2.47924	9.59168e-09	9.53444e-08
KPTN	1.13041	9.65674e-09	9.59413e-08
U2AF2	0.64869	9.8332e-09	9.76438e-08
RPUSD1	0.92001	9.87397e-09	9.79979e-08
GRIK3	-2.35032	9.88735e-09	9.80799e-08
HNRNPL	0.536176	1.01292e-08	1.00427e-07
PDCD5	0.983392	1.01577e-08	1.00657e-07
LIMK1	0.96188	1.01794e-08	1.0082e-07
VARS	0.897076	1.01885e-08	1.00858e-07
SGK1	-1.57949	1.02286e-08	1.01203e-07
KCTD20	-0.631366	1.02596e-08	1.01457e-07
TNFRSF13B	-2.51269	1.03443e-08	1.02242e-07
SNRPF	1.12963	1.04351e-08	1.03086e-07
TSPAN11	-1.62808	1.04502e-08	1.03182e-07
ILF3	0.713211	1.0664e-08	1.05239e-07
CAD	0.966552	1.07587e-08	1.06119e-07
HIST1H2BC	2.91124	1.07658e-08	1.06134e-07
GGCT	1.17909	1.08457e-08	1.06867e-07
DOCK11	-1.45891	1.10144e-08	1.08473e-07
LRRC4B	-1.82043	1.10568e-08	1.08835e-07
SOD3	-1.79334	1.11564e-08	1.09759e-07
CDKN3	1.67883	1.12914e-08	1.1103e-07
WDR34	1.44305	1.13478e-08	1.11527e-07
B4GALT3	1.25202	1.15625e-08	1.13579e-07
LONRF1	-1.00291	1.16663e-08	1.1454e-07
AGAP1	-0.819544	1.19391e-08	1.17158e-07
TMEM161A	0.900707	1.20737e-08	1.18419e-07
MAGOHB	0.943355	1.22282e-08	1.19873e-07
RALY	0.863414	1.22632e-08	1.20155e-07
SQLE	1.564	1.23185e-08	1.20635e-07
TAF6L	0.793402	1.2362e-08	1.20998e-07
MSTO1	0.944058	1.25151e-08	1.22435e-07
TNNT1	4.39587	1.26719e-08	1.23905e-07
HIST1H2BK	2.08712	1.27177e-08	1.24289e-07
PCGF5	-0.784014	1.27391e-08	1.24435e-07
CXCL12	-1.9559	1.27984e-08	1.24951e-07
GPAT3	-1.77059	1.28618e-08	1.25506e-07
PUS7	1.03872	1.28692e-08	1.25514e-07
MASTL	1.03938	1.29474e-08	1.26213e-07
ZBTB38	-0.878505	1.30144e-08	1.26801e-07
MMACHC	0.890526	1.30559e-08	1.27117e-07
PAFAH1B1	-0.556238	1.30601e-08	1.27117e-07
MSH2	1.06098	1.325e-08	1.289e-07
RAD9A	1.25769	1.32636e-08	1.28966e-07
CYP2U1	-1.13771	1.33153e-08	1.2938e-07
PDE3A	-1.40871	1.33196e-08	1.2938e-07
RUSC1	0.841989	1.34439e-08	1.30521e-07
SIK3	-0.745691	1.34826e-08	1.3083e-07
GPR19	2.25372	1.35286e-08	1.31211e-07
HIST1H2BF	4.43068	1.35819e-08	1.3166e-07
ALPP	7.75434	1.36536e-08	1.32288e-07
EFCC1	-1.50174	1.38436e-08	1.34062e-07
KLF11	-1.04521	1.38863e-08	1.34408e-07
GTF2A1L	-2.30494	1.38959e-08	1.34433e-07
ZNF114	4.06611	1.39718e-08	1.35098e-07
LMNA	-0.906471	1.40208e-08	1.35504e-07
MED25	0.803901	1.40505e-08	1.35722e-07
BET1	0.687413	1.40717e-08	1.35859e-07
CPSF1	0.860418	1.41217e-08	1.3627e-07
EBP	1.13806	1.41285e-08	1.3627e-07
TRIM23	-0.729771	1.43576e-08	1.38409e-07
RNF11	-0.681155	1.45843e-08	1.40525e-07
HS3ST1	-1.51244	1.46137e-08	1.40737e-07
MRTO4	0.868885	1.46256e-08	1.40781e-07
SEMA3A	-1.80922	1.47437e-08	1.41846e-07
SOX11	4.06001	1.48048e-08	1.42363e-07
PAM	-1.15499	1.50355e-08	1.44508e-07
ISCA2	0.791929	1.52587e-08	1.4658e-07
SETD3	-0.591487	1.52669e-08	1.46586e-07
LAMB2	-1.09209	1.52949e-08	1.46781e-07
MSH5	1.61101	1.53586e-08	1.47318e-07
INTS8	0.797211	1.55538e-08	1.49115e-07
CA3	-1.90453	1.56432e-08	1.49898e-07
[truncated: 17,156 more rows]
